# Supplementary material for: 3-Chloro-6-[2-(propan-2-yl­idene)hydrazin­yl]pyridazine
Source: Acta Crystallogr Sect E Struct Rep Online. 2010 Aug 28;66(Pt 9):o2441. doi: 10.1107/S1600536810034239 (PMC3008033; doi:10.1107/S1600536810034239)
Supplement: Supplementary file 1 [file e-66-o2441-sup1.cif]

##############################################################################
###                                                                        ###
###        Electronic paper (Acta Crystallographica Section E)             ###
###                                                                        ###
##############################################################################
#                                                                            #
# This CIF contains the data in a paper accepted for publication in Acta     #
# Crystallographica Section E. It conforms to the requirements of Notes      #
# for Authors for Section E, and has been peer reviewed under the auspices   #
# of the IUCr Commission on Journals.                                        #
#                                                                            #
# Full details of the Crystallographic Information File format               #
# are given in the paper "The Crystallographic Information File (CIF):       #
# a New Standard Archive File for Crystallography" by S. R. Hall, F. H.      #
# Allen and I. D. Brown [Acta Cryst. (1991), A47, 655-685].                  #
#                                                                            #
# The current version of the core CIF dictionary is obtainable from          #
# ftp://ftp.iucr.org/pub/cif_core.dic. The current version number is 2.4.    #
#                                                                            #
# Software is freely available for graphical display of the structure(s) in  #
# this CIF.  For information consult the CIF home page http://www.iucr.org/  #
# cif/home.html                                                              #
#                                                                            #
# This file may be used for bona fide research purposes within the           #
# scientific community so long as proper attribution is given to the journal # 
# article from which it was obtained.                                        #
#                                                                            #
##############################################################################
                                             
data_global
_audit_creation_method     ?
_journal_date_recd_electronic     2010-08-23
_journal_date_accepted     2010-08-25
_journal_name_full     'Acta Crystallographica, Section E'
_journal_year     2010
_journal_volume     66
_journal_issue      9
_journal_page_first     o2441
_journal_page_last     o2441
_journal_paper_category     QO
_journal_coeditor_code     SI2291
_publ_contact_author
;
Muhammad Nawaz Tahir
University of Sargodha
Department of Physics
Sargodha
Pakistan
;
_publ_contact_author_email     'dmntahir_uos@yahoo.com'
_publ_contact_author_fax     '0092 48 32 22 121'
_publ_contact_author_phone     '0092 48 92 30 914'
_publ_section_title
;
3-Chloro-6-[2-(propan-2-ylidene)hydrazinyl]pyridazine
;
loop_
    _publ_author_name
    _publ_author_address
    'Ather, Abdul Qayyum'
;
Department of Chemistry
Islamia University
Bahawalpur
Pakistan
Applied Chemistry Research Center
PCSIR Laboratories Complex
Lahore 54600
Pakistan
;
    'Tahir, M. Nawaz'
;
Department of Physics
University of Sargodha
Sargodha
Pakistan
;
    'Misbahul Ain Khan'
;
Department of Chemistry
Islamia University
Bahawalpur
Pakistan
;
    'Athar, Muhammad Makshoof'
;
Institute of Chemistry
University of the Punjab
Lahore
Pakistan
;
data_I
_audit_creation_method     SHELXL-97
_chemical_name_systematic
;
3-Chloro-6-[2-(propan-2-ylidene)hydrazinyl]pyridazine
;
_chemical_name_common     ?
_chemical_formula_moiety     'C7 H9 Cl N4'
_chemical_formula_sum     'C7 H9 Cl N4'
_chemical_formula_iupac     'C7 H9 Cl N4'
_chemical_formula_weight     184.63
_symmetry_cell_setting     monoclinic
_symmetry_space_group_name_H-M     'C 2/c'
_symmetry_space_group_name_Hall     '-C 2yc'
loop_
    _symmetry_equiv_pos_site_id
    _symmetry_equiv_pos_as_xyz
    1 x,y,z
    2 -x,y,1/2-z
    3 -x,-y,-z
    4 x,-y,1/2+z
    5 1/2+x,1/2+y,z
    6 1/2-x,1/2+y,1/2-z
    7 1/2-x,1/2-y,-z
    8 1/2+x,1/2-y,1/2+z
_cell_length_a     20.6635(19)
_cell_length_b     7.8202(6)
_cell_length_c     11.3266(8)
_cell_angle_alpha     90
_cell_angle_beta     94.140(3)
_cell_angle_gamma     90
_cell_volume     1825.5(3)
_cell_formula_units_Z     8
_cell_measurement_reflns_used     1176
_cell_measurement_theta_min     1.98
_cell_measurement_theta_max     25.25
_cell_measurement_temperature     296(2)
_exptl_crystal_description     needle
_exptl_crystal_colour     colorless
_exptl_crystal_size_max     0.30
_exptl_crystal_size_mid     0.15
_exptl_crystal_size_min     0.14
_exptl_crystal_density_diffrn     1.344
_exptl_crystal_density_meas     ?
_exptl_crystal_density_method     'not measured'
_exptl_crystal_F_000     768
_exptl_absorpt_coefficient_mu     0.369
_exptl_absorpt_correction_type     multi-scan
_exptl_absorpt_process_details     '(SADABS; Bruker, 2005)'
_exptl_absorpt_correction_T_min     0.982
_exptl_absorpt_correction_T_max     0.988
_exptl_special_details
;
;
_diffrn_ambient_temperature     296(2)
_diffrn_radiation_type     MoK\a
_diffrn_radiation_wavelength     0.71073
_diffrn_radiation_source     'fine-focus sealed tube'
_diffrn_radiation_monochromator     graphite
_diffrn_measurement_device_type     'Bruker Kappa APEXII CCD'
_diffrn_measurement_method     \w
_diffrn_detector_area_resol_mean     8.10
_diffrn_reflns_number     6699
_diffrn_reflns_av_R_equivalents     0.0337
_diffrn_reflns_av_sigmaI/netI     0.0342
_diffrn_reflns_theta_min     1.98
_diffrn_reflns_theta_max     25.25
_diffrn_reflns_theta_full     25.25
_diffrn_measured_fraction_theta_max     0.998
_diffrn_measured_fraction_theta_full     0.998
_diffrn_reflns_limit_h_min     -23
_diffrn_reflns_limit_h_max     24
_diffrn_reflns_limit_k_min     -9
_diffrn_reflns_limit_k_max     8
_diffrn_reflns_limit_l_min     -11
_diffrn_reflns_limit_l_max     13
_diffrn_standards_number     0
_diffrn_standards_interval_count     ?
_diffrn_standards_interval_time     ?
_diffrn_standards_decay_%     ?
_refine_special_details
;
Refinement of <i>F</i>^2^ against ALL reflections. The weighted <i>R</i>-factor
<i>wR</i> and goodness of fit <i>S</i> are based on <i>F</i>^2^, conventional
<i>R</i>-factors <i>R</i> are based on <i>F</i>, with <i>F</i> set to zero for
negative <i>F</i>^2^. The threshold expression of <i>F</i>^2^ >
\s(<i>F</i>^2^) is used only for calculating <i>R</i>-factors(gt) <i>etc</i>.
and is not relevant to the choice of reflections for refinement.
<i>R</i>-factors based on <i>F</i>^2^ are statistically about twice as large
as those based on <i>F</i>, and <i>R</i>- factors based on ALL data will be
even larger.
;
_reflns_number_total     1658
_reflns_number_gt     1176
_reflns_threshold_expression     I>2\s(I)
_refine_ls_structure_factor_coef     Fsqd
_refine_ls_matrix_type     full
_refine_ls_R_factor_all     0.0661
_refine_ls_R_factor_gt     0.0423
_refine_ls_wR_factor_gt     0.0997
_refine_ls_wR_factor_ref     0.1139
_refine_ls_goodness_of_fit_ref     1.021
_refine_ls_restrained_S_all     1.021
_refine_ls_number_reflns     1658
_refine_ls_number_parameters     111
_refine_ls_number_restraints     0
_refine_ls_hydrogen_treatment     constr
_refine_ls_weighting_scheme     calc
_refine_ls_weighting_details
              'w=1/[\s^2^(Fo^2^)+(0.0466P)^2^+1.0830P] where P=(Fo^2^+2Fc^2^)/3'
_atom_sites_solution_hydrogens     geom
_atom_sites_solution_primary     direct
_atom_sites_solution_secondary     difmap
_refine_ls_shift/su_max     0.000
_refine_ls_shift/su_mean     0.000
_refine_diff_density_max     0.189
_refine_diff_density_min     -0.258
loop_
    _atom_type_symbol
    _atom_type_description
    _atom_type_scat_dispersion_real
    _atom_type_scat_dispersion_imag
    _atom_type_scat_source
    'C' 'C' 0.0033 0.0016
                         'International Tables Vol C Tables 4.2.6.8 and 6.1.1.4'
    'H' 'H' 0.0000 0.0000
                         'International Tables Vol C Tables 4.2.6.8 and 6.1.1.4'
    'N' 'N' 0.0061 0.0033
                         'International Tables Vol C Tables 4.2.6.8 and 6.1.1.4'
    'Cl' 'Cl' 0.1484 0.1585
                         'International Tables Vol C Tables 4.2.6.8 and 6.1.1.4'
_computing_data_collection     'APEX2 (Bruker, 2009)'
_computing_cell_refinement     'SAINT (Bruker, 2009)'
_computing_data_reduction     'SAINT (Bruker, 2009)'
_computing_structure_solution     'SHELXS97 (Sheldrick, 2008)'
_computing_structure_refinement     'SHELXL97 (Sheldrick, 2008)'
_computing_molecular_graphics
                  'ORTEP-3 for Windows (Farrugia, 1997) and PLATON (Spek, 2009)'
_computing_publication_material
                                'WinGX (Farrugia, 1999) and PLATON (Spek, 2009)'
loop_
    _atom_site_type_symbol
    _atom_site_label
    _atom_site_fract_x
    _atom_site_fract_y
    _atom_site_fract_z
    _atom_site_U_iso_or_equiv
    _atom_site_thermal_displace_type
    _atom_site_calc_flag
    _atom_site_refinement_flags
    _atom_site_occupancy
    Cl Cl1 0.24961(3) 0.56355(11) 0.22863(7) 0.0864(3) Uani . . 1.000
    N N1 0.08033(8) 0.3556(2) 0.21840(14) 0.0503(6) Uani . . 1.000
    N N2 0.13843(9) 0.4249(2) 0.25439(15) 0.0547(7) Uani . . 1.000
    N N3 0.00430(8) 0.2720(2) 0.07587(14) 0.0528(6) Uani . . 1.000
    N N4 -0.01436(9) 0.2424(2) -0.04230(13) 0.0497(6) Uani . . 1.000
    C C1 0.06381(10) 0.3389(3) 0.10295(16) 0.0429(7) Uani . . 1.000
    C C2 0.10598(11) 0.3850(3) 0.01608(18) 0.0519(8) Uani . . 1.000
    C C3 0.16374(12) 0.4516(3) 0.0531(2) 0.0583(9) Uani . . 1.000
    C C4 0.17733(11) 0.4706(3) 0.1745(2) 0.0537(8) Uani . . 1.000
    C C5 -0.06866(11) 0.1693(3) -0.06689(17) 0.0469(7) Uani . . 1.000
    C C6 -0.08681(12) 0.1354(3) -0.19521(18) 0.0628(9) Uani . . 1.000
    C C7 -0.11442(12) 0.1098(3) 0.0200(2) 0.0663(9) Uani . . 1.000
    H H2 0.09422 0.36991 -0.06405 0.0622 Uiso . . 1.000
    H H3 0.19359 0.48381 -0.00039 0.0699 Uiso . . 1.000
    H H3A -0.02122 0.24848 0.13034 0.0634 Uiso . . 1.000
    H H6A -0.05590 0.18936 -0.24248 0.0942 Uiso . . 1.000
    H H6B -0.12926 0.18084 -0.21605 0.0942 Uiso . . 1.000
    H H6C -0.08688 0.01439 -0.20933 0.0942 Uiso . . 1.000
    H H7A -0.09286 0.02922 0.07329 0.0994 Uiso . . 1.000
    H H7B -0.15116 0.05591 -0.02135 0.0994 Uiso . . 1.000
    H H7C -0.12876 0.20582 0.06396 0.0994 Uiso . . 1.000
loop_
    _atom_site_aniso_label
    _atom_site_aniso_U_11
    _atom_site_aniso_U_22
    _atom_site_aniso_U_33
    _atom_site_aniso_U_12
    _atom_site_aniso_U_13
    _atom_site_aniso_U_23
    Cl1 0.0588(5) 0.1068(6) 0.0929(6) -0.0195(4) 0.0002(3) -0.0051(4)
    N1 0.0506(11) 0.0648(12) 0.0357(10) -0.0027(9) 0.0055(8) 0.0008(8)
    N2 0.0537(12) 0.0650(12) 0.0451(10) -0.0025(9) 0.0026(9) -0.0020(9)
    N3 0.0547(12) 0.0714(12) 0.0332(9) -0.0086(10) 0.0089(8) -0.0016(9)
    N4 0.0558(12) 0.0615(11) 0.0321(9) 0.0040(9) 0.0046(8) -0.0021(8)
    C1 0.0483(13) 0.0454(11) 0.0355(11) 0.0028(9) 0.0062(9) -0.0001(9)
    C2 0.0598(15) 0.0606(14) 0.0363(11) -0.0014(11) 0.0109(10) 0.0009(10)
    C3 0.0591(16) 0.0653(15) 0.0527(14) -0.0003(12) 0.0197(11) 0.0042(12)
    C4 0.0485(14) 0.0565(13) 0.0562(14) 0.0010(10) 0.0056(10) 0.0012(11)
    C5 0.0535(14) 0.0484(12) 0.0389(11) 0.0056(10) 0.0040(10) -0.0003(10)
    C6 0.0659(16) 0.0787(17) 0.0431(12) 0.0017(13) -0.0011(11) -0.0038(12)
    C7 0.0731(17) 0.0757(16) 0.0507(14) -0.0198(14) 0.0088(12) -0.0024(12)
_geom_special_details
;
Bond distances, angles <i>etc</i>. have been calculated using the rounded
fractional coordinates. All su's are estimated from the variances of the
(full) variance-covariance matrix. The cell e.s.d.'s are taken into account in
the estimation of distances, angles and torsion angles
;
loop_
    _geom_bond_atom_site_label_1
    _geom_bond_atom_site_label_2
    _geom_bond_site_symmetry_1
    _geom_bond_site_symmetry_2
    _geom_bond_distance
    _geom_bond_publ_flag
    Cl1 C4 . . 1.733(2) no
    N1 N2 . . 1.353(2) no
    N1 C1 . . 1.334(2) no
    N2 C4 . . 1.303(3) no
    N3 N4 . . 1.385(2) no
    N3 C1 . . 1.351(3) no
    N4 C5 . . 1.272(3) no
    N3 H3A . . 0.8600 no
    C1 C2 . . 1.408(3) no
    C2 C3 . . 1.341(3) no
    C3 C4 . . 1.391(3) no
    C5 C6 . . 1.498(3) no
    C5 C7 . . 1.488(3) no
    C2 H2 . . 0.9300 no
    C3 H3 . . 0.9300 no
    C6 H6A . . 0.9600 no
    C6 H6B . . 0.9600 no
    C6 H6C . . 0.9600 no
    C7 H7A . . 0.9600 no
    C7 H7B . . 0.9600 no
    C7 H7C . . 0.9600 no
loop_
    _geom_contact_atom_site_label_1
    _geom_contact_atom_site_label_2
    _geom_contact_distance
    _geom_contact_site_symmetry_1
    _geom_contact_site_symmetry_2
    _geom_contact_publ_flag
    N1 N3 3.083(2) . 2_555 no
    N2 C2 3.425(3) . 4_565 no
    N3 N1 3.083(2) . 2_555 no
    N1 H3A 2.3300 . 2_555 no
    N1 H6C 2.9000 . 3_555 no
    N1 H7C 2.8500 . 2_555 no
    N2 H7C 2.7000 . 2_555 no
    N2 H2 2.8100 . 4_565 no
    N3 H7A 2.7600 . . no
    N3 H7C 2.7900 . . no
    N4 H2 2.4800 . . no
    C2 N2 3.425(3) . 4_564 no
    C3 C5 3.566(3) . 3_565 no
    C5 C3 3.566(3) . 3_565 no
    C1 H6C 3.0400 . 3_555 no
    C3 H7C 3.0500 . 3_565 no
    C4 H6B 2.9500 . 3_565 no
    C6 H7A 2.9200 . 4_554 no
    C7 H3A 2.4700 . . no
    H2 N4 2.4800 . . no
    H2 N2 2.8100 . 4_564 no
    H3A C7 2.4700 . . no
    H3A H7A 2.3300 . . no
    H3A H7C 2.3200 . . no
    H3A N1 2.3300 . 2_555 no
    H6A H6A 2.3300 . 2_554 no
    H6B H7B 2.4800 . . no
    H6B C4 2.9500 . 3_565 no
    H6C N1 2.9000 . 3_555 no
    H6C C1 3.0400 . 3_555 no
    H6C H7A 2.4800 . 4_554 no
    H7A N3 2.7600 . . no
    H7A H3A 2.3300 . . no
    H7A C6 2.9200 . 4_555 no
    H7A H6C 2.4800 . 4_555 no
    H7B H6B 2.4800 . . no
    H7C N3 2.7900 . . no
    H7C H3A 2.3200 . . no
    H7C N1 2.8500 . 2_555 no
    H7C N2 2.7000 . 2_555 no
    H7C C3 3.0500 . 3_565 no
loop_
    _geom_angle_atom_site_label_1
    _geom_angle_atom_site_label_2
    _geom_angle_atom_site_label_3
    _geom_angle_site_symmetry_1
    _geom_angle_site_symmetry_2
    _geom_angle_site_symmetry_3
    _geom_angle
    _geom_angle_publ_flag
    N2 N1 C1 . . . 119.56(17) no
    N1 N2 C4 . . . 118.63(17) no
    N4 N3 C1 . . . 117.99(16) no
    N3 N4 C5 . . . 117.79(16) no
    N4 N3 H3A . . . 121.00 no
    C1 N3 H3A . . . 121.00 no
    N1 C1 N3 . . . 115.14(17) no
    N1 C1 C2 . . . 122.19(19) no
    N3 C1 C2 . . . 122.66(17) no
    C1 C2 C3 . . . 117.56(19) no
    C2 C3 C4 . . . 117.5(2) no
    Cl1 C4 C3 . . . 120.12(18) no
    N2 C4 C3 . . . 124.5(2) no
    Cl1 C4 N2 . . . 115.37(17) no
    C6 C5 C7 . . . 117.4(2) no
    N4 C5 C6 . . . 116.55(19) no
    N4 C5 C7 . . . 126.04(18) no
    C1 C2 H2 . . . 121.00 no
    C3 C2 H2 . . . 121.00 no
    C2 C3 H3 . . . 121.00 no
    C4 C3 H3 . . . 121.00 no
    C5 C6 H6A . . . 109.00 no
    C5 C6 H6B . . . 109.00 no
    C5 C6 H6C . . . 109.00 no
    H6A C6 H6B . . . 109.00 no
    H6A C6 H6C . . . 109.00 no
    H6B C6 H6C . . . 109.00 no
    C5 C7 H7A . . . 109.00 no
    C5 C7 H7B . . . 109.00 no
    C5 C7 H7C . . . 109.00 no
    H7A C7 H7B . . . 109.00 no
    H7A C7 H7C . . . 110.00 no
    H7B C7 H7C . . . 109.00 no
loop_
    _geom_torsion_atom_site_label_1
    _geom_torsion_atom_site_label_2
    _geom_torsion_atom_site_label_3
    _geom_torsion_atom_site_label_4
    _geom_torsion_site_symmetry_1
    _geom_torsion_site_symmetry_2
    _geom_torsion_site_symmetry_3
    _geom_torsion_site_symmetry_4
    _geom_torsion
    _geom_torsion_publ_flag
    C1 N1 N2 C4 . . . . -1.3(3) no
    N2 N1 C1 N3 . . . . -178.55(17) no
    N2 N1 C1 C2 . . . . 2.5(3) no
    N1 N2 C4 Cl1 . . . . 178.26(14) no
    N1 N2 C4 C3 . . . . -0.7(3) no
    C1 N3 N4 C5 . . . . 175.6(2) no
    N4 N3 C1 N1 . . . . -176.46(17) no
    N4 N3 C1 C2 . . . . 2.5(3) no
    N3 N4 C5 C6 . . . . -178.64(18) no
    N3 N4 C5 C7 . . . . -0.8(3) no
    N1 C1 C2 C3 . . . . -1.7(3) no
    N3 C1 C2 C3 . . . . 179.5(2) no
    C1 C2 C3 C4 . . . . -0.3(3) no
    C2 C3 C4 Cl1 . . . . -177.43(19) no
    C2 C3 C4 N2 . . . . 1.5(4) no
loop_
    _geom_hbond_atom_site_label_D
    _geom_hbond_atom_site_label_H
    _geom_hbond_atom_site_label_A
    _geom_hbond_site_symmetry_A
    _geom_hbond_distance_DH
    _geom_hbond_distance_HA
    _geom_hbond_distance_DA
    _geom_hbond_angle_DHA
    _geom_hbond_publ_flag
    N3 H3A N1 2_555 0.86 2.33 3.083(2) 146 yes
