# Supplementary material for: 3-Chloro-6-[2-(propan-2-yl­idene)hydrazin­yl]pyridazine
Source: Acta Crystallogr Sect E Struct Rep Online. 2010 Aug 28;66(Pt 9):o2441. doi: 10.1107/S1600536810034239 (PMC3008033; doi:10.1107/S1600536810034239)
Supplement: Supplementary file 2 [file e-66-o2441-Isup2.hkl]

#
# h,k,l, Fc-squared, Fo-squared, sigma(Fo-squared) and status flag
#
data_I
_shelx_title ' AQA73A_0m in C2/c'
_shelx_refln_list_code          4
_shelx_F_calc_maximum      191.72
_exptl_crystal_F_000       768.00
_reflns_d_resolution_high  0.8332
 
loop_
 _symmetry_equiv_pos_as_xyz
 'x, y, z'
 '-x, y, -z+1/2'
 'x+1/2, y+1/2, z'
 '-x+1/2, y+1/2, -z+1/2'
 '-x, -y, -z'
 'x, -y, z-1/2'
 '-x+1/2, -y+1/2, -z'
 'x+1/2, -y+1/2, z-1/2'
 
_cell_length_a    20.6635
_cell_length_b     7.8202
_cell_length_c    11.3266
_cell_angle_alpha  90.000
_cell_angle_beta   94.140
_cell_angle_gamma  90.000
 
_shelx_F_squared_multiplier     1.000
 
loop_
 _refln_index_h
 _refln_index_k
 _refln_index_l
 _refln_F_squared_calc
 _refln_F_squared_meas
 _refln_F_squared_sigma
 _refln_observed_status
   2   0   0     3340.25     3158.97     64.53 o
   4   0   0      171.76      147.86      5.28 o
   6   0   0    11368.21    10913.26    157.20 o
   8   0   0     8059.66     8010.03    137.36 o
  10   0   0      574.03      544.37     20.34 o
  12   0   0    14844.54    15638.44    323.44 o
  14   0   0      149.55      106.84     12.78 o
  16   0   0     2847.46     2973.59    153.59 o
  18   0   0      371.22      325.73     37.84 o
  20   0   0      132.82      137.64     27.08 o
  22   0   0      287.91      348.36     44.52 o
  24   0   0      105.82      134.67     30.42 o
   1   1   0     4266.20     4304.69     41.10 o
   3   1   0     9089.91     8629.13    100.64 o
   5   1   0     1744.59     1784.64     24.61 o
   7   1   0     1051.19      995.59     15.32 o
   9   1   0     1560.90     1750.59     24.64 o
  11   1   0       80.33       97.94      5.86 o
  13   1   0      140.57      183.82     10.29 o
  15   1   0        2.60       -0.04      5.56 o
  17   1   0       34.38       35.03      8.40 o
  19   1   0        4.63        4.67      7.84 o
  21   1   0        1.12       -6.19     14.84 o
  23   1   0       13.64       35.74     14.16 o
   0   2   0     1383.24     1381.76     18.73 o
   4   2   0     2782.05     2704.63     32.71 o
   6   2   0     1610.52     1517.26     22.86 o
   8   2   0      190.23      204.77      8.18 o
  10   2   0     4807.51     5104.22     73.08 o
  12   2   0      293.95      274.67     10.99 o
  14   2   0     3337.49     3538.99    148.59 o
  16   2   0       26.73       43.81      7.46 o
  18   2   0      325.15      332.25     18.26 o
  20   2   0       80.26       56.66     30.05 o
  22   2   0       29.15       43.45     16.69 o
  24   2   0       67.08       59.73     17.43 o
   1   3   0        0.03       -0.09      1.49 o
   3   3   0     2539.04     2763.28     28.33 o
   5   3   0      323.92      283.56      7.61 o
   7   3   0      537.80      540.57     11.37 o
   9   3   0      614.11      610.01     16.72 o
  11   3   0       12.01       24.42      5.35 o
  13   3   0      188.26      152.25     11.01 o
  15   3   0       10.79       10.74      6.96 o
  17   3   0        3.04       -2.26      4.78 o
  19   3   0        5.95        0.31      6.97 o
  21   3   0       59.88       61.78     16.27 o
  23   3   0       30.38       60.07     32.28 o
   0   4   0      770.26      840.05     15.24 o
   2   4   0       11.37       24.72      2.81 o
   4   4   0     5831.95     5784.10     62.93 o
   6   4   0     8886.02     9093.27    129.95 o
   8   4   0      330.70      400.65     13.84 o
  10   4   0       17.92       12.22      4.31 o
  12   4   0       59.83       42.19      6.26 o
  14   4   0        9.08        2.99      4.75 o
  16   4   0       16.60       21.93      6.76 o
  18   4   0       46.89       60.61      9.64 o
  20   4   0        4.03       -4.87      7.77 o
  22   4   0       26.10       34.90     11.99 o
   1   5   0       17.99        9.36      2.84 o
   3   5   0       40.45       49.27      4.54 o
   5   5   0      217.45      226.80      8.98 o
   7   5   0       35.67       30.85      4.85 o
   9   5   0       10.71        6.22      4.52 o
  11   5   0      298.35      285.45     23.06 o
  13   5   0       46.45       39.75      8.09 o
  15   5   0        9.22       -0.28      6.80 o
  17   5   0       12.96       11.21      6.95 o
  19   5   0       40.22       28.67     10.74 o
   0   6   0      225.27      226.81     14.90 o
   2   6   0      199.15      214.78     10.15 o
   4   6   0      422.65      515.48     12.85 o
   6   6   0      362.56      321.14     12.90 o
   8   6   0     2537.38     2515.32     40.54 o
  10   6   0        0.60       -1.61      4.46 o
  12   6   0        8.82        6.27      6.15 o
  14   6   0      157.11      182.61     16.83 o
  16   6   0        2.02        7.32     12.00 o
  18   6   0       18.42        9.59      8.99 o
   1   7   0        1.76        3.05      3.82 o
   3   7   0       26.56       18.09      5.11 o
   5   7   0       19.29       22.17      6.22 o
   7   7   0      161.66      149.68     10.84 o
   9   7   0       25.01       14.61      6.74 o
  11   7   0       16.17       21.14      7.40 o
  13   7   0       21.01       15.97      7.44 o
  15   7   0        2.18       -3.40      6.72 o
   0   8   0        0.28        4.08     10.02 o
   2   8   0      188.10      196.46     13.25 o
   4   8   0       12.01       13.12      7.39 o
   6   8   0       12.72       21.47      6.72 o
   8   8   0        1.92       -2.77      6.07 o
  10   8   0      302.24      304.99     20.88 o
  12   8   0        3.95        2.68      8.35 o
   1   9   0        1.91       -3.14      7.18 o
   3   9   0       12.02       25.67      8.40 o
   5   9   0        0.10        3.58      7.10 o
   7   9   0        1.66        2.43      7.12 o
 -23   1   1        2.04        8.87     12.20 o
 -21   1   1        1.98        3.61      9.77 o
 -19   1   1       12.72       11.43     15.77 o
 -17   1   1      241.96      240.95     22.64 o
 -15   1   1      459.57      426.06     29.33 o
 -13   1   1      177.53      203.83     10.74 o
 -11   1   1      314.30      321.84     10.95 o
  -9   1   1      340.72      307.32      9.42 o
  -7   1   1      312.28      323.88      8.41 o
  -5   1   1      451.68      394.24      8.44 o
  -3   1   1        9.02        5.29      1.45 o
  -1   1   1     2537.01     2527.46     25.00 o
   1   1   1     1263.75     1233.87     12.93 o
   3   1   1      373.22      373.15      7.09 o
   5   1   1      292.64      329.00      8.07 o
   7   1   1      327.87      298.10      9.79 o
   9   1   1      891.27      898.47     15.21 o
  11   1   1       68.33       59.66      5.26 o
  13   1   1       16.54       11.05      3.92 o
  15   1   1       58.40       48.45      6.40 o
  17   1   1      141.16      129.92     12.85 o
  19   1   1        2.68       -0.81      7.29 o
  21   1   1        0.86        5.35      9.46 o
  23   1   1       27.13        8.91     11.50 o
 -24   2   1        2.49      -13.96      9.31 o
 -22   2   1      133.41      102.81     20.40 o
 -20   2   1     1037.65      987.57     79.95 o
 -18   2   1        8.47        6.92      8.87 o
 -16   2   1      119.17      123.92     13.12 o
 -14   2   1     2382.60     2208.73     88.19 o
 -12   2   1       72.95       62.13      7.08 o
 -10   2   1     2688.06     2866.82     49.83 o
  -8   2   1     2079.29     1898.68     29.12 o
  -6   2   1     1118.28     1095.18     16.71 o
  -4   2   1    34639.85    33536.42    420.98 o
  -2   2   1     1052.97     1071.20     12.14 o
   0   2   1     8281.46     8754.34     74.52 o
   4   2   1     3273.96     3129.91     39.93 o
   6   2   1       16.27       22.34      3.04 o
   8   2   1     9815.91    10232.63    113.77 o
  10   2   1      213.60      112.99      6.54 o
  12   2   1        0.33        6.05      3.52 o
  14   2   1     2509.96     2584.36     49.10 o
  16   2   1      501.31      514.50     19.72 o
  18   2   1      133.77      125.89     13.72 o
  20   2   1       34.30       54.60     10.86 o
  22   2   1      195.30      172.08     23.37 o
 -23   3   1        0.08       -5.14     10.34 o
 -21   3   1       27.07       51.50     15.00 o
 -19   3   1      131.65      169.58     21.77 o
 -17   3   1        0.27        2.51      5.11 o
 -15   3   1        5.99        3.96      5.05 o
 -13   3   1      195.78      198.83     11.36 o
 -11   3   1      170.57      146.46      9.19 o
  -9   3   1      263.73      286.47     14.29 o
  -7   3   1      175.91      164.91      7.00 o
  -5   3   1        8.18        9.37      2.53 o
  -3   3   1     3769.68     3784.68     37.32 o
  -1   3   1      162.89      168.54      4.10 o
   1   3   1     1468.89     1640.61     18.10 o
   3   3   1      734.24      765.86     14.63 o
   5   3   1      351.26      353.44      9.09 o
   7   3   1     2371.54     2470.31     32.77 o
   9   3   1      397.48      413.38     12.58 o
  11   3   1       31.55       29.57      4.77 o
  13   3   1       83.89       90.97      8.74 o
  15   3   1      251.83      229.04     13.90 o
  17   3   1       54.71       40.55     13.75 o
  19   3   1        7.29        9.93      8.59 o
  21   3   1        2.08       11.43      8.45 o
  23   3   1       17.81       -1.16     11.24 o
 -22   4   1      258.91      297.81     31.48 o
 -20   4   1      106.75      131.85     31.09 o
 -18   4   1      457.96      480.84     23.78 o
 -16   4   1       55.52       60.98      9.64 o
 -14   4   1       38.51       41.22      7.25 o
 -12   4   1     2531.95     2514.07     62.14 o
 -10   4   1      303.04      270.77     12.46 o
  -8   4   1      809.49      867.91     19.75 o
  -6   4   1     9212.84     8842.39    108.26 o
  -4   4   1      549.62      567.34     10.76 o
  -2   4   1       53.28       60.46      3.59 o
   0   4   1     2484.64     2382.03     24.36 o
   2   4   1      239.69      151.89      6.25 o
   4   4   1    10522.23    10296.17    107.12 o
   6   4   1     3121.70     3275.82     49.77 o
   8   4   1      177.44      150.82     11.18 o
  10   4   1      573.30      556.77     19.08 o
  12   4   1      397.90      415.31     17.42 o
  14   4   1      475.29      488.23     21.18 o
  16   4   1     1121.47     1105.56     30.29 o
  18   4   1       12.49       20.82      8.70 o
  20   4   1      176.05      218.69     19.76 o
  22   4   1      128.14      175.15     20.47 o
 -19   5   1       15.45       27.59      9.83 o
 -17   5   1       50.31       49.94     11.04 o
 -15   5   1       13.09        6.88      6.40 o
 -13   5   1        2.34       -3.98      4.74 o
 -11   5   1       77.70       89.67      8.69 o
  -9   5   1       66.55       65.62      6.57 o
  -7   5   1       63.17       82.19      7.05 o
  -5   5   1      952.79      989.88     26.78 o
  -3   5   1      270.74      307.71     10.11 o
  -1   5   1        0.77        0.01      2.28 o
   1   5   1      162.13      168.42      6.74 o
   3   5   1      602.10      551.96     14.96 o
   5   5   1       93.59       79.50      9.94 o
   7   5   1      645.73      631.48     15.10 o
   9   5   1       41.06       37.37      5.72 o
  11   5   1       80.31       65.20      8.09 o
  13   5   1        1.01        1.10      5.33 o
  15   5   1       20.96       32.32      7.38 o
  17   5   1        1.61       -9.62      6.41 o
  19   5   1        0.01       -9.30      7.04 o
 -18   6   1       67.50       62.15     12.39 o
 -16   6   1        7.25       19.76      9.04 o
 -14   6   1        9.87        5.60      6.47 o
 -12   6   1       51.07       45.98      7.64 o
 -10   6   1      143.96      155.66     10.35 o
  -8   6   1      565.60      552.91     28.01 o
  -6   6   1      494.58      545.35     14.28 o
  -4   6   1       42.74       45.48      5.09 o
  -2   6   1      102.72      113.27      6.95 o
   0   6   1      100.99       89.97      5.71 o
   2   6   1        0.91        9.19      3.41 o
   4   6   1      580.12      576.58     19.73 o
   6   6   1     2061.07     2076.14     34.05 o
   8   6   1      115.46      117.27      9.07 o
  10   6   1        0.22        5.10      5.09 o
  12   6   1      203.78      212.96     16.55 o
  14   6   1       67.03       68.84     14.20 o
  16   6   1        0.80       -2.27      7.28 o
  18   6   1      146.23      169.73     18.21 o
 -15   7   1       26.39       25.38      8.58 o
 -13   7   1        1.19       14.79      7.20 o
 -11   7   1        1.84        2.44      5.99 o
  -9   7   1       52.01       55.76      8.18 o
  -7   7   1      158.34      138.81     10.78 o
  -5   7   1      109.28      108.63     14.25 o
  -3   7   1       18.22       17.08      5.25 o
  -1   7   1        2.36        2.55      3.71 o
   1   7   1       65.36       81.81      6.52 o
   3   7   1       50.15       48.66      5.75 o
   5   7   1        0.21        4.60      4.66 o
   7   7   1       26.91       29.20      9.98 o
   9   7   1        1.47        3.98      8.38 o
  11   7   1        5.20        1.36      6.10 o
  13   7   1       31.38       38.92      8.14 o
  15   7   1       28.44       33.60      8.68 o
 -12   8   1      190.94      176.58     16.89 o
 -10   8   1      103.83       66.49     11.55 o
  -8   8   1      151.48      160.73     19.09 o
  -6   8   1      157.35      162.99     14.71 o
  -4   8   1       26.94       19.40      7.55 o
  -2   8   1       24.74       40.68      7.59 o
   0   8   1       95.82      100.50     10.06 o
   2   8   1       51.26       36.75      7.01 o
   4   8   1        1.03        1.67      5.08 o
   6   8   1        0.12        5.23      5.74 o
   8   8   1       96.58       66.29     10.73 o
  10   8   1      113.62      119.82     17.46 o
  12   8   1        5.82       -3.93      7.10 o
  -5   9   1        7.65        4.73      7.28 o
  -3   9   1        4.07       -0.29      6.90 o
  -1   9   1        2.61        4.45      7.86 o
   1   9   1       19.20       17.32     10.76 o
   3   9   1        0.03        5.28      7.71 o
   5   9   1        2.15       -6.87      8.90 o
 -24   0   2      182.96      176.22     36.73 o
 -22   0   2       12.46       -5.94     12.61 o
 -20   0   2        2.54       -2.60     13.73 o
 -18   0   2     6462.83     6226.67    215.92 o
 -16   0   2      125.84      140.60     24.86 o
 -14   0   2     1716.59     1544.43     71.23 o
 -12   0   2     2807.16     2636.37     84.44 o
 -10   0   2     1694.44     1695.98     38.53 o
  -8   0   2      151.65      133.51     15.40 o
  -6   0   2    36756.43    37098.85   1042.48 o
  -4   0   2       12.06       -7.08      4.72 o
   0   0   2     1215.84     1339.00     19.18 o
   2   0   2     2366.25     2343.61     40.70 o
   4   0   2    10223.30     9623.24    137.31 o
   6   0   2     5952.09     6210.99     91.81 o
   8   0   2      806.15      715.72     16.39 o
  10   0   2    21020.64    22391.49    319.60 o
  12   0   2     1736.74     1597.68     37.46 o
  14   0   2       28.01       21.73      6.16 o
  16   0   2      847.08      898.28     77.72 o
  18   0   2     1387.49     1563.88     85.70 o
  20   0   2      392.12      363.20     41.92 o
  22   0   2       11.09       12.98     15.21 o
  24   0   2      324.11      313.49     44.89 o
 -23   1   2       42.29       30.59     13.57 o
 -21   1   2       12.51       15.17     21.52 o
 -19   1   2      405.87      329.55     76.24 o
 -17   1   2        5.55       -2.59     18.36 o
 -15   1   2     1453.83     1447.40     49.45 o
 -13   1   2      384.52      394.49     24.99 o
 -11   1   2       20.38       20.66      5.08 o
  -9   1   2      143.94      131.85     12.59 o
  -7   1   2       28.68       37.34      4.88 o
  -5   1   2      105.68      116.85      5.78 o
  -3   1   2       34.34       28.59      2.54 o
  -1   1   2     2551.70     2368.96     25.40 o
   1   1   2    10159.58    10099.35    116.51 o
   3   1   2     2381.44     2423.75     24.71 o
   5   1   2      366.29      404.83      8.11 o
   7   1   2      677.65      689.28     10.93 o
   9   1   2       29.54       21.80      2.91 o
  11   1   2     1607.91     1716.82     29.97 o
  13   1   2      471.49      486.26     20.54 o
  15   1   2        0.18       -2.37      3.69 o
  17   1   2       11.73        3.17      5.13 o
  19   1   2      114.89       92.19     15.08 o
  21   1   2       14.15        3.87      9.17 o
  23   1   2        0.15       -2.49     10.08 o
 -24   2   2        6.18       -5.31     18.36 o
 -22   2   2       14.23       21.14     12.98 o
 -20   2   2      244.14      206.64     34.87 o
 -18   2   2       81.68       63.67     14.30 o
 -16   2   2     2774.75     2676.01    142.27 o
 -14   2   2       27.97       28.95      7.54 o
 -12   2   2      756.98      790.56     25.61 o
 -10   2   2       70.71       85.72      6.81 o
  -8   2   2     3336.32     3332.84     41.98 o
  -6   2   2      127.88      166.94      6.29 o
  -4   2   2    27118.13    27564.31    257.63 o
  -2   2   2      104.69      103.61      3.71 o
   0   2   2    13746.08    13942.55    139.12 o
   2   2   2       19.80       16.67      2.03 o
   4   2   2     1102.09     1186.40     16.21 o
   6   2   2      402.22      328.57      7.47 o
   8   2   2     6347.39     6615.04     82.45 o
  10   2   2     1474.10     1512.59     24.84 o
  12   2   2     1523.37     1609.15     29.75 o
  14   2   2       78.91       79.99      8.22 o
  16   2   2      321.63      342.47     17.02 o
  18   2   2      494.12      486.99     26.01 o
  20   2   2       13.84       13.08      8.06 o
  22   2   2      123.17      136.21     20.75 o
 -23   3   2       36.55       26.27     34.69 o
 -21   3   2       86.18       95.62     34.50 o
 -19   3   2       91.44       99.97     17.83 o
 -17   3   2        0.02        0.64      5.98 o
 -15   3   2        0.45       -7.78      6.34 o
 -13   3   2     1069.61     1036.82     31.64 o
 -11   3   2      210.50      195.80     10.51 o
  -9   3   2      109.22      104.43     10.41 o
  -7   3   2      112.00       85.76      5.95 o
  -5   3   2      377.99      370.36      7.88 o
  -3   3   2      155.33      173.02      6.12 o
  -1   3   2      919.01      965.26     11.86 o
   1   3   2      284.24      237.22      4.88 o
   3   3   2      163.55      179.51      6.45 o
   5   3   2       58.94       51.24      3.81 o
   7   3   2      675.48      826.99     14.89 o
   9   3   2       12.37       25.76      4.51 o
  11   3   2        1.86       -2.41      3.36 o
  13   3   2        4.08        5.23      4.34 o
  15   3   2        6.90        0.69      4.88 o
  17   3   2        0.72       -7.12      6.63 o
  19   3   2       42.86       32.86      9.52 o
  21   3   2        0.50        4.22     10.37 o
 -22   4   2       30.61       34.64     17.19 o
 -20   4   2       10.24       23.56      9.55 o
 -18   4   2       99.29      101.72     14.10 o
 -16   4   2       55.30       57.70      8.97 o
 -14   4   2      651.63      606.36     18.77 o
 -12   4   2     1637.98     1596.91     32.20 o
 -10   4   2      258.46      252.13     12.06 o
  -8   4   2      829.86      854.40     17.87 o
  -6   4   2      270.60      305.31     10.95 o
  -4   4   2        0.75        3.46      2.33 o
  -2   4   2      244.46      266.87      7.85 o
   0   4   2      513.06      444.14      7.81 o
   2   4   2     1425.61     1454.52     17.36 o
   4   4   2     3882.37     3979.03     45.18 o
   6   4   2      310.11      388.92     11.80 o
   8   4   2      395.02      355.92     15.45 o
  10   4   2      103.07      122.66      9.18 o
  12   4   2       16.41       14.45      4.34 o
  14   4   2      326.69      345.61     16.72 o
  16   4   2        2.04        5.49      6.56 o
  18   4   2      164.18      142.50     15.28 o
  20   4   2       13.71       24.54      9.66 o
 -19   5   2        7.96      -12.08      8.12 o
 -17   5   2        6.59       12.05      6.77 o
 -15   5   2       21.83       29.94      7.59 o
 -13   5   2       56.97       37.47      7.24 o
 -11   5   2      213.83      224.99     11.62 o
  -9   5   2       12.19       15.60      4.40 o
  -7   5   2      400.87      399.82     12.07 o
  -5   5   2        8.13        9.71      3.17 o
  -3   5   2       31.45       46.61      4.18 o
  -1   5   2       15.61       13.90      2.91 o
   1   5   2       12.27        7.11      2.61 o
   3   5   2       43.35       34.64      3.76 o
   5   5   2      123.86      128.20      8.71 o
   7   5   2        0.34       -4.06      3.63 o
   9   5   2      170.82      156.97     10.62 o
  11   5   2      181.43      147.62      9.18 o
  13   5   2       38.45       39.04      7.31 o
  15   5   2        5.35       -8.64      5.76 o
  17   5   2       26.60       34.07      9.95 o
  19   5   2       22.33       17.09      8.82 o
 -18   6   2       21.99       43.39     16.70 o
 -16   6   2      112.18      108.55     10.96 o
 -14   6   2       38.23       45.39      8.03 o
 -12   6   2      149.52      134.68     11.65 o
 -10   6   2     1895.93     2117.27     40.39 o
  -8   6   2        6.20        1.65      4.34 o
  -6   6   2       92.94      131.65      8.08 o
  -4   6   2      335.79      331.60     11.22 o
  -2   6   2       63.68       74.61      6.00 o
   0   6   2        1.34        0.32      3.13 o
   2   6   2     1454.61     1506.08     22.13 o
   4   6   2       86.97       75.37      6.95 o
   6   6   2      416.80      433.46     16.62 o
   8   6   2      112.65      136.64      9.22 o
  10   6   2      113.75      141.98     13.05 o
  12   6   2       73.93       70.56     10.43 o
  14   6   2       43.72       26.71      8.48 o
  16   6   2       83.13      108.36     13.86 o
  18   6   2      116.46      124.52     18.83 o
 -15   7   2        3.17       -5.27      7.54 o
 -13   7   2       55.06       31.74      9.15 o
 -11   7   2       41.87       42.37      7.45 o
  -9   7   2        2.62       13.08      6.01 o
  -7   7   2       61.85       67.33      8.24 o
  -5   7   2        7.24       14.53      5.26 o
  -3   7   2        0.60       -6.05      4.03 o
  -1   7   2        1.65        1.44      3.26 o
   1   7   2        5.83        6.34      3.81 o
   3   7   2       82.92       77.49      6.33 o
   5   7   2       10.92       16.11      5.35 o
   7   7   2        0.67       -2.53      4.94 o
   9   7   2       49.78       42.64      7.46 o
  11   7   2       55.82       57.53      8.94 o
  13   7   2        3.56        7.70      6.71 o
  15   7   2        1.53       -0.95      6.11 o
 -12   8   2       10.83       18.39      9.51 o
 -10   8   2        5.44        6.09      8.32 o
  -8   8   2      249.63      261.90     18.90 o
  -6   8   2        0.86        0.94      6.71 o
  -4   8   2       31.03       37.09      7.87 o
  -2   8   2       21.11       19.07      6.44 o
   0   8   2      104.10      116.76     10.62 o
   2   8   2        7.64        3.34      6.46 o
   4   8   2       21.30       28.61      6.42 o
   6   8   2        0.24       -1.43      4.96 o
   8   8   2      316.73      302.49     16.55 o
  10   8   2       13.02       14.75      6.99 o
  12   8   2       25.24       19.75      7.37 o
  -5   9   2       19.48        6.64      7.94 o
  -3   9   2        1.18        1.85      6.92 o
  -1   9   2        0.65       -7.62      5.81 o
   1   9   2       21.32        8.84      7.66 o
   3   9   2        0.69        4.97      7.41 o
   5   9   2        4.62       -2.44      6.85 o
 -23   1   3        1.55       31.00     28.20 o
 -21   1   3       28.54       10.03     11.57 o
 -19   1   3      822.04      800.23     57.50 o
 -17   1   3      815.59      800.43     37.36 o
 -15   1   3       19.95       20.17      8.76 o
 -13   1   3      153.62      158.05     21.08 o
 -11   1   3      131.40      144.42     17.27 o
  -9   1   3      249.67      287.01     11.03 o
  -7   1   3     2350.31     2494.84     46.98 o
  -5   1   3      919.58      891.37     17.06 o
  -3   1   3     1475.02     1236.10     18.77 o
  -1   1   3        4.06       -1.97      1.31 o
   1   1   3      393.50      338.27      5.91 o
   3   1   3      220.02      225.58      4.16 o
   5   1   3      195.66      164.69      4.60 o
   7   1   3      227.06      247.72      6.81 o
   9   1   3      340.68      374.58      8.41 o
  11   1   3        0.56        0.25      2.60 o
  13   1   3       48.99       41.81      4.86 o
  15   1   3      122.30      124.10      9.33 o
  17   1   3       48.87       45.97      6.99 o
  19   1   3        1.14       -0.18      6.46 o
  21   1   3       39.58       33.44     11.21 o
  23   1   3        0.83       -4.86     12.98 o
 -22   2   3      605.46      608.05     43.10 o
 -20   2   3        2.59       15.11     11.67 o
 -18   2   3      103.03       75.64     15.53 o
 -16   2   3     2045.72     1979.30     96.09 o
 -14   2   3      152.91      169.02     32.49 o
 -12   2   3      325.92      338.53     23.13 o
 -10   2   3     5794.66     5822.64     83.76 o
  -8   2   3       34.47       15.71      3.34 o
  -6   2   3       75.95       81.54      5.38 o
  -4   2   3    12335.92    12329.33    134.44 o
  -2   2   3     2571.57     2486.93     28.55 o
   0   2   3     1410.46     1295.39     19.30 o
   2   2   3      293.67      271.51      8.99 o
   4   2   3     5587.94     5471.85     74.60 o
   6   2   3     3630.41     3413.77     41.04 o
   8   2   3      210.32      199.04      7.43 o
  10   2   3       18.28        4.96      2.19 o
  12   2   3     1565.90     1650.13     30.31 o
  14   2   3      755.22      706.78     19.55 o
  16   2   3      147.62      153.06     11.56 o
  18   2   3       12.11       -6.51      6.14 o
  20   2   3      396.55      431.08     34.98 o
  22   2   3      121.66      112.78     15.21 o
 -23   3   3       41.61       39.14     12.44 o
 -21   3   3      296.00      327.75     32.65 o
 -19   3   3       91.37       95.97     14.05 o
 -17   3   3        0.51       -3.81      6.20 o
 -15   3   3      597.36      636.46     25.96 o
 -13   3   3      755.46      765.53     23.20 o
 -11   3   3      177.10      150.85     17.40 o
  -9   3   3      663.01      686.48     24.26 o
  -7   3   3        5.85        4.79      2.76 o
  -5   3   3      661.63      595.21     10.34 o
  -3   3   3       70.76       45.46      2.70 o
  -1   3   3     1171.01     1051.77     16.44 o
   1   3   3      160.79      174.67      5.78 o
   3   3   3      105.51       83.32      4.44 o
   5   3   3      634.56      596.91     11.57 o
   7   3   3     1385.52     1350.62     20.03 o
   9   3   3      254.28      245.28      9.62 o
  11   3   3        1.50       -1.50      3.41 o
  13   3   3      128.77      122.73     16.25 o
  15   3   3      291.64      289.35     15.32 o
  17   3   3       99.30       91.16     15.28 o
  19   3   3       22.77       27.54      9.70 o
  21   3   3        9.09        8.43      8.58 o
 -22   4   3       75.95       79.91     15.30 o
 -20   4   3       41.60       34.28     13.50 o
 -18   4   3       47.97       62.01     12.46 o
 -16   4   3        2.89        1.18      7.02 o
 -14   4   3     1524.02     1551.36     47.23 o
 -12   4   3      908.20      901.62     22.77 o
 -10   4   3      380.21      381.63     17.82 o
  -8   4   3      958.89     1088.41     22.97 o
  -6   4   3      358.08      329.95     14.83 o
  -4   4   3      427.84      416.41     12.67 o
  -2   4   3     5869.94     5888.94     60.50 o
   0   4   3       24.83       10.47      2.23 o
   2   4   3     2021.01     2147.81     24.76 o
   4   4   3     1673.18     1658.24     28.89 o
   6   4   3     1600.27     1591.62     24.90 o
   8   4   3      261.22      248.29     11.29 o
  10   4   3      331.72      329.16     10.98 o
  12   4   3      502.75      476.52     16.05 o
  14   4   3      993.22      995.19     27.58 o
  16   4   3        0.08        0.14      6.14 o
  18   4   3      285.84      268.52     21.40 o
  20   4   3      102.13       88.44     13.43 o
 -19   5   3       25.81       42.97     12.10 o
 -17   5   3       31.42       37.99     11.10 o
 -15   5   3        0.93       -4.72      5.26 o
 -13   5   3      284.09      285.61     15.23 o
 -11   5   3     1155.86     1143.21     24.19 o
  -9   5   3      132.51      128.36      8.52 o
  -7   5   3       15.13       16.98      4.03 o
  -5   5   3      111.84       93.74      6.67 o
  -3   5   3       57.14       39.29      5.51 o
  -1   5   3       29.53       26.11      3.52 o
   1   5   3       85.00       78.23      4.10 o
   3   5   3        5.44        2.52      2.47 o
   5   5   3      168.60      163.20      7.08 o
   7   5   3      252.33      232.33      9.77 o
   9   5   3        2.84        4.99      3.39 o
  11   5   3        7.55        0.79      3.94 o
  13   5   3        0.50        0.29      4.53 o
  15   5   3       28.56       26.46      9.42 o
  17   5   3       13.68       29.13     11.06 o
  19   5   3        0.03       -7.68      7.41 o
 -18   6   3        0.25       -3.02     11.39 o
 -16   6   3       39.44       39.57      8.42 o
 -14   6   3       68.97       77.91      9.33 o
 -12   6   3      673.82      664.40     21.44 o
 -10   6   3       12.40       22.24      6.05 o
  -8   6   3       42.01       38.95      6.14 o
  -6   6   3      139.64      138.89      8.27 o
  -4   6   3       36.43       32.64      4.08 o
  -2   6   3        9.00        8.15      3.57 o
   0   6   3      695.77      687.46     22.87 o
   2   6   3       45.27       48.31      8.68 o
   4   6   3      453.85      416.73     11.94 o
   6   6   3        0.04        0.83      4.35 o
   8   6   3      119.93      131.21      8.51 o
  10   6   3       85.05       79.04     11.78 o
  12   6   3      108.92      116.97     12.38 o
  14   6   3        6.01        8.18      7.48 o
  16   6   3      190.16      178.75     16.73 o
 -15   7   3        4.41        8.98      8.64 o
 -13   7   3        0.24        3.03      6.78 o
 -11   7   3       14.88       14.98     11.83 o
  -9   7   3      243.59      224.23     15.76 o
  -7   7   3       45.22       29.42      7.90 o
  -5   7   3       16.63       14.63      5.90 o
  -3   7   3       19.16        5.69      4.88 o
  -1   7   3       12.66       16.98      4.94 o
   1   7   3       21.26       24.34      5.00 o
   3   7   3       22.80       13.74      4.65 o
   5   7   3       12.57        8.15      4.71 o
   7   7   3       18.36       23.03      5.60 o
   9   7   3        6.64        3.89      5.34 o
  11   7   3        8.98        3.74      5.52 o
  13   7   3        1.85        0.82      6.00 o
  15   7   3       11.68        7.63      7.86 o
 -12   8   3        1.08       -1.34      7.96 o
 -10   8   3      108.41       76.63     12.41 o
  -8   8   3       91.97      129.36     14.48 o
  -6   8   3       10.55        0.92      6.17 o
  -4   8   3       17.28       21.41     10.87 o
  -2   8   3       55.94       63.83      8.89 o
   0   8   3       16.35       14.77      6.13 o
   2   8   3       88.88      102.04     40.99 o
   4   8   3       56.72       68.36      9.15 o
   6   8   3       18.65        7.58      5.74 o
   8   8   3       13.29       12.76      7.82 o
  10   8   3       41.78       29.71      7.79 o
  -3   9   3       12.18        0.92      7.21 o
  -1   9   3       11.55        7.97     10.01 o
   1   9   3        3.40        1.02      8.53 o
   3   9   3        1.81       -0.41      6.27 o
 -24   0   4       46.60       95.72     30.05 o
 -22   0   4        7.00       -7.05     13.73 o
 -20   0   4     1597.07     1785.20     92.38 o
 -18   0   4      354.19      379.89     43.78 o
 -16   0   4      331.05      353.92     38.95 o
 -14   0   4      741.36      719.35     45.63 o
 -12   0   4      206.34      160.33     33.57 o
 -10   0   4        5.72        8.16      6.30 o
  -8   0   4    24119.97    24846.25    751.25 o
  -6   0   4     1475.91     1328.04     30.52 o
  -4   0   4      336.02      413.87     17.35 o
  -2   0   4     6828.97     6521.64     77.48 o
   0   0   4    29978.50    30497.25    419.04 o
   2   0   4     2231.25     2189.82     35.15 o
   4   0   4      616.81      754.42     15.62 o
   6   0   4     9478.52     9465.27    137.82 o
   8   0   4     1546.12     1573.75     29.52 o
  10   0   4     2186.49     2231.95     46.33 o
  12   0   4     1448.15     1382.46     35.45 o
  14   0   4      845.08      868.64     30.03 o
  16   0   4       16.07        5.71      6.11 o
  18   0   4     1174.73     1158.18     43.63 o
  20   0   4       54.23       41.55     17.81 o
  22   0   4      376.63      389.54     44.89 o
 -23   1   4       15.73       22.54     14.15 o
 -21   1   4       39.54       39.70     23.74 o
 -19   1   4       11.52       26.90     12.67 o
 -17   1   4     1271.09     1332.22     50.88 o
 -15   1   4      330.29      375.45     27.89 o
 -13   1   4       34.73       38.75      8.20 o
 -11   1   4      345.33      374.98     14.35 o
  -9   1   4       13.71        2.47      3.46 o
  -7   1   4      419.94      376.80     11.35 o
  -5   1   4     4193.10     4484.73     53.09 o
  -3   1   4      955.68      985.78     13.88 o
  -1   1   4       50.89       42.85      2.58 o
   1   1   4     1335.60     1193.17     12.55 o
   3   1   4     6343.48     6494.78     62.98 o
   5   1   4      874.54      949.08     13.12 o
   7   1   4       48.61       38.95      3.04 o
   9   1   4      282.49      276.69     13.07 o
  11   1   4      947.04      974.79     18.49 o
  13   1   4      460.60      488.85     13.23 o
  15   1   4      183.94      174.60      9.66 o
  17   1   4       80.70       98.35     16.71 o
  19   1   4       65.00       77.21     11.89 o
  21   1   4       20.12       18.81      8.91 o
 -22   2   4      149.80      187.37     21.95 o
 -20   2   4       35.17       39.51     10.77 o
 -18   2   4      674.76      605.21     29.30 o
 -16   2   4       64.05       59.77     10.86 o
 -14   2   4      101.13       97.88     14.83 o
 -12   2   4       14.96       18.58      5.86 o
 -10   2   4     1379.05     1319.91     26.77 o
  -8   2   4      761.35      789.59     18.37 o
  -6   2   4     3962.18     4289.55     48.75 o
  -4   2   4       35.24       47.15      3.75 o
  -2   2   4     2408.30     2498.59     25.32 o
   0   2   4     4104.57     4065.19     52.17 o
   2   2   4      822.40      740.54     13.77 o
   4   2   4     1358.11     1415.56     21.05 o
   6   2   4        1.68        2.55      1.65 o
   8   2   4     1997.45     2159.01     34.16 o
  10   2   4      852.69      831.54     18.02 o
  12   2   4      916.84      882.26     23.27 o
  14   2   4       39.80       70.24      7.19 o
  16   2   4      567.38      613.20     36.72 o
  18   2   4       26.21        8.54      6.91 o
  20   2   4      348.87      374.29     24.60 o
  22   2   4        3.53        2.78      8.95 o
 -21   3   4       12.96       24.31     12.98 o
 -19   3   4       78.05       95.11     18.05 o
 -17   3   4       13.58        5.24      7.08 o
 -15   3   4      852.61      787.94     34.38 o
 -13   3   4      142.37      136.53     12.27 o
 -11   3   4      393.71      397.27     26.45 o
  -9   3   4      291.09      310.42     13.24 o
  -7   3   4      300.20      303.29     10.28 o
  -5   3   4      149.09      182.76      8.27 o
  -3   3   4      638.48      682.15     12.24 o
  -1   3   4       17.58       21.66      2.97 o
   1   3   4      393.72      374.74      7.94 o
   3   3   4       87.33       81.73      4.51 o
   5   3   4        3.33       -3.07      2.72 o
   7   3   4        3.62        3.25      3.43 o
   9   3   4        0.49       -1.55      2.38 o
  11   3   4        1.93        6.40      3.61 o
  13   3   4       27.17       27.83      5.43 o
  15   3   4        3.48        0.19      4.48 o
  17   3   4        3.31        5.28      6.83 o
  19   3   4        4.26       -6.18      6.91 o
  21   3   4        7.60        3.22      8.55 o
 -20   4   4        0.77        0.64     10.60 o
 -18   4   4        4.26       -0.09      7.91 o
 -16   4   4      176.59      160.05     17.26 o
 -14   4   4      730.56      790.49     25.89 o
 -12   4   4       47.93       37.80      7.54 o
 -10   4   4        3.61       -2.37      3.86 o
  -8   4   4      273.16      297.93     13.40 o
  -6   4   4      179.80      176.24     10.19 o
  -4   4   4     2031.71     2088.01     28.43 o
  -2   4   4       81.00       78.37      6.84 o
   0   4   4      827.55      750.98     14.07 o
   2   4   4      122.52      104.01      5.39 o
   4   4   4      143.22      153.07     14.09 o
   6   4   4       93.39       95.03      8.32 o
   8   4   4       62.84       64.48      7.79 o
  10   4   4      531.93      507.52     12.53 o
  12   4   4       61.45       68.49      6.80 o
  14   4   4      156.39      161.32     14.60 o
  16   4   4       54.71       51.78      9.91 o
  18   4   4        5.22       13.48      8.45 o
  20   4   4        1.20        0.17      8.45 o
 -19   5   4        3.24        7.58     10.11 o
 -17   5   4        0.34       -2.50      8.43 o
 -15   5   4        0.76       -4.78      7.07 o
 -13   5   4       73.95       77.32     10.19 o
 -11   5   4        3.52       -1.56      5.12 o
  -9   5   4       43.78       51.68      7.89 o
  -7   5   4       32.88       37.19      4.34 o
  -5   5   4       38.90       49.15      5.87 o
  -3   5   4      125.95      108.59      6.00 o
  -1   5   4      406.54      430.28     13.37 o
   1   5   4       91.42       96.48      8.22 o
   3   5   4      356.03      335.23     10.11 o
   5   5   4       46.25       41.41      5.37 o
   7   5   4        4.62        3.62      5.53 o
   9   5   4      121.02      126.70      7.23 o
  11   5   4       77.16       79.08     10.62 o
  13   5   4       40.79       35.53      7.58 o
  15   5   4        1.01        1.26      6.70 o
  17   5   4       18.08       22.43      8.64 o
  19   5   4       45.42       55.13     11.31 o
 -18   6   4        3.07        4.11      9.79 o
 -16   6   4      152.06      155.64     17.78 o
 -14   6   4       44.65       23.19     10.20 o
 -12   6   4      258.21      268.84     19.60 o
 -10   6   4       46.29       64.82      8.21 o
  -8   6   4      295.75      311.62     14.42 o
  -6   6   4       83.64      116.82      8.09 o
  -4   6   4       42.22       29.87      4.76 o
  -2   6   4       10.47        7.43      3.55 o
   0   6   4      721.78      767.04     15.22 o
   2   6   4       55.55       56.87      7.63 o
   4   6   4       53.71       71.27      8.25 o
   6   6   4       20.44       29.33      5.97 o
   8   6   4       14.45       13.50      6.94 o
  10   6   4      265.37      269.61     33.76 o
  12   6   4      103.95       72.93      8.71 o
  14   6   4      123.79      113.97     23.02 o
  16   6   4       16.70        7.00      7.44 o
 -15   7   4       41.88       37.42     15.64 o
 -13   7   4        0.34       -2.95      9.05 o
 -11   7   4       85.61       94.70     11.55 o
  -9   7   4       95.93       86.45     14.57 o
  -7   7   4       77.99       93.52     10.08 o
  -5   7   4       57.20       45.06      7.74 o
  -3   7   4        4.40        8.60      4.78 o
  -1   7   4        0.03        6.27      3.79 o
   1   7   4        5.77        9.65      4.35 o
   3   7   4      114.28       79.11     15.30 o
   5   7   4       35.40       36.01     11.84 o
   7   7   4       11.92       -2.96      8.64 o
   9   7   4        2.61       -8.07      8.91 o
  11   7   4       59.71       56.71     15.41 o
  13   7   4        7.55       29.62     15.77 o
 -10   8   4      242.07      258.46     30.40 o
  -8   8   4        2.28        0.69      6.63 o
  -6   8   4        1.45       -4.00      5.74 o
  -4   8   4       47.79       55.86      8.70 o
  -2   8   4        3.05       -0.21      5.51 o
   0   8   4        0.22       -4.78      7.08 o
   2   8   4      225.47      233.95     29.31 o
   4   8   4        7.19        7.65     13.54 o
   6   8   4        1.34       -0.98      9.70 o
   8   8   4       45.68       40.02     21.33 o
  10   8   4        0.13        6.09     19.29 o
 -23   1   5       76.03       98.62     38.58 o
 -21   1   5      179.33      245.70     27.37 o
 -19   1   5       58.49       69.18     15.90 o
 -17   1   5       49.38       26.35     18.55 o
 -15   1   5       26.54       34.36      7.35 o
 -13   1   5       18.42       18.62      5.71 o
 -11   1   5        0.05       -3.41      3.52 o
  -9   1   5     1410.64     1491.48     34.08 o
  -7   1   5      172.76      239.35      8.76 o
  -5   1   5       25.31       20.04      3.05 o
  -3   1   5     1659.58     1585.91     19.30 o
  -1   1   5      476.35      444.70      8.68 o
   1   1   5      258.03      289.97      5.73 o
   3   1   5      684.10      725.96     10.01 o
   5   1   5     1557.70     1530.55     19.43 o
   7   1   5      436.92      389.26      9.39 o
   9   1   5       92.94       89.41      5.62 o
  11   1   5       51.89       57.82      8.01 o
  13   1   5       31.08       29.57      4.82 o
  15   1   5       26.21       24.25      7.36 o
  17   1   5      115.43      132.99     11.38 o
  19   1   5       17.75        3.24      7.59 o
  21   1   5        5.35       -8.16      9.24 o
 -22   2   5       91.32      108.38     16.33 o
 -20   2   5        4.42        6.96      8.80 o
 -18   2   5      155.83      178.30     17.78 o
 -16   2   5       74.59       93.61     11.41 o
 -14   2   5      316.25      317.02     17.49 o
 -12   2   5     1092.13     1108.74     37.00 o
 -10   2   5       60.56       49.93      6.19 o
  -8   2   5       66.38       60.28      5.72 o
  -6   2   5     3296.19     3225.70     75.15 o
  -4   2   5     3282.86     3189.11     34.79 o
  -2   2   5        0.26        1.68      1.84 o
   0   2   5      522.32      627.76     11.20 o
   2   2   5     7176.56     7223.85     81.02 o
   4   2   5      840.83      884.85     16.08 o
   6   2   5       25.65       35.91      4.06 o
   8   2   5     2426.59     2291.79     32.38 o
  10   2   5       49.05       44.01      4.44 o
  12   2   5      345.12      333.56     13.09 o
  14   2   5     1592.44     1655.82     32.15 o
  16   2   5       99.53      100.34     12.72 o
  18   2   5        6.53        7.56      7.55 o
  20   2   5      137.16      139.07     15.42 o
 -21   3   5        2.11        5.71      9.41 o
 -19   3   5       89.37      134.89     23.64 o
 -17   3   5        0.59       -7.15      6.71 o
 -15   3   5      190.29      208.11     14.99 o
 -13   3   5       15.17        6.68      5.94 o
 -11   3   5      629.95      656.91     20.67 o
  -9   3   5      470.64      486.86     15.55 o
  -7   3   5       53.37       29.43      4.35 o
  -5   3   5        2.74       -2.75      2.70 o
  -3   3   5     1431.52     1470.66     18.66 o
  -1   3   5     3673.68     3605.43     44.83 o
   1   3   5      201.21      235.64     17.03 o
   3   3   5       26.44       19.51      4.01 o
   5   3   5      998.76     1016.62     22.34 o
   7   3   5     1990.59     1937.11     77.96 o
   9   3   5      222.47      208.60     22.89 o
  11   3   5      153.30      155.22      8.27 o
  13   3   5       16.30       26.04      5.24 o
  15   3   5      164.46      163.42     22.78 o
  17   3   5      179.81      204.39     16.98 o
  19   3   5       78.82       78.74     12.36 o
 -20   4   5      108.44      135.04     18.14 o
 -18   4   5        0.51        0.73      7.99 o
 -16   4   5      156.54      148.12     16.44 o
 -14   4   5      333.83      396.36     20.94 o
 -12   4   5      354.44      399.35     17.77 o
 -10   4   5       57.59       75.60      7.76 o
  -8   4   5       67.19       64.74      6.74 o
  -6   4   5      715.65      752.36     18.27 o
  -4   4   5     2249.47     2363.02     38.80 o
  -2   4   5       62.33       55.79      6.52 o
   0   4   5      699.32      674.83     14.77 o
   2   4   5      201.85      231.34      8.47 o
   4   4   5     1198.28     1165.68     22.62 o
   6   4   5     1566.58     1590.46     36.57 o
   8   4   5       34.30       45.83      7.09 o
  10   4   5        7.65        8.48      8.50 o
  12   4   5      541.50      569.88     15.13 o
  14   4   5       34.03       41.91      7.07 o
  16   4   5      392.03      403.31     20.72 o
  18   4   5       90.94      112.87     13.35 o
 -19   5   5        1.41       -3.19     10.79 o
 -17   5   5       59.29       57.35     12.91 o
 -15   5   5       34.88       38.01     10.33 o
 -13   5   5      379.12      362.99     26.13 o
 -11   5   5      156.59      160.19     13.59 o
  -9   5   5        4.33        4.75      4.87 o
  -7   5   5      114.00      103.10      9.26 o
  -5   5   5       59.46       66.65      6.73 o
  -3   5   5      408.46      378.86     12.06 o
  -1   5   5       73.41       68.62      7.54 o
   1   5   5       49.80       39.00      5.86 o
   3   5   5        0.45        5.88      4.12 o
   5   5   5      219.09      180.37     11.99 o
   7   5   5      249.81      262.47     21.64 o
   9   5   5      351.23      333.08     69.00 o
  11   5   5       33.97       28.66     11.46 o
  13   5   5       10.94       12.94      9.80 o
  15   5   5       10.61       15.37      8.08 o
  17   5   5       20.46       25.00     11.75 o
 -16   6   5        1.59       -6.98     11.73 o
 -14   6   5      100.37       97.74     16.92 o
 -12   6   5        1.07       -9.90     10.35 o
 -10   6   5        9.10       20.05      9.33 o
  -8   6   5       78.89      129.26     18.06 o
  -6   6   5       42.83       54.41      8.80 o
  -4   6   5       64.36       54.33      6.59 o
  -2   6   5      538.90      512.44     36.23 o
   0   6   5        0.17        4.60      5.04 o
   2   6   5        0.20        0.06      4.94 o
   4   6   5      293.96      321.49     26.75 o
   6   6   5      551.17      555.44     19.89 o
   8   6   5      111.89      112.44     11.48 o
  10   6   5        8.83       15.55     10.75 o
  12   6   5       70.61       82.19     16.57 o
  14   6   5       41.97       41.52     14.05 o
  16   6   5       27.26       -2.88     12.72 o
 -13   7   5        1.06      -12.59      8.45 o
 -11   7   5       19.32       25.00     10.39 o
  -9   7   5        8.03       10.04      9.35 o
  -7   7   5        4.73        4.21      8.65 o
  -5   7   5      151.35      133.95     19.33 o
  -3   7   5       12.59       13.47      5.78 o
  -1   7   5       28.20       13.46      8.63 o
   1   7   5        9.29        2.72     10.29 o
   3   7   5       11.80       18.02     10.62 o
   5   7   5       23.39       27.11     11.83 o
   7   7   5       74.03       49.60     20.03 o
   9   7   5        2.51       -5.68      9.51 o
  11   7   5        0.03       -7.82     10.22 o
  13   7   5       27.73       23.95     13.81 o
  -8   8   5       25.44        4.02     11.38 o
  -6   8   5       43.98       48.77     12.28 o
  -4   8   5       11.39        5.83      9.61 o
  -2   8   5        3.76       16.03      9.21 o
   0   8   5        2.43        0.58      8.71 o
   2   8   5        2.23        9.53     15.21 o
   4   8   5       79.10       47.86     14.58 o
   6   8   5       49.64       41.58     15.08 o
   8   8   5       16.32       22.52     12.97 o
 -22   0   6        9.70       10.02     17.81 o
 -20   0   6       58.73       73.83     25.60 o
 -18   0   6      349.60      280.10     39.32 o
 -16   0   6      200.62      169.54     29.31 o
 -14   0   6       31.05       34.33      9.01 o
 -12   0   6      339.17      273.84     17.47 o
 -10   0   6      691.97      754.49     24.70 o
  -8   0   6      827.50      769.90     20.23 o
  -6   0   6     1189.56     1144.06     25.08 o
  -4   0   6      923.04      947.15     21.17 o
  -2   0   6     1596.14     1472.45     25.01 o
   0   0   6     5835.88     6095.08     91.39 o
   2   0   6     3328.01     4277.24     76.89 o
   4   0   6     5425.99     5693.92    121.98 o
   6   0   6       31.49       37.34      6.54 o
   8   0   6      600.35      568.09     30.05 o
  10   0   6     3558.90     3455.12     68.01 o
  12   0   6     1654.78     1559.65     38.12 o
  14   0   6     2741.39     2625.30     57.82 o
  16   0   6     1324.51     1444.49     48.37 o
  18   0   6       65.74       76.42     20.03 o
  20   0   6       81.68       66.78     21.15 o
 -21   1   6       29.60       30.24     10.48 o
 -19   1   6       16.44       15.41      9.34 o
 -17   1   6       71.05       70.43     11.82 o
 -15   1   6      747.15      765.18     43.70 o
 -13   1   6      308.92      335.82     17.53 o
 -11   1   6        0.38        3.73      4.00 o
  -9   1   6      287.92      303.61     14.38 o
  -7   1   6     1837.62     1876.52     25.64 o
  -5   1   6      508.46      554.95     11.55 o
  -3   1   6      573.97      567.32     10.55 o
  -1   1   6      963.43      922.98     12.14 o
   1   1   6     4386.02     4600.59     46.77 o
   3   1   6     1019.56     1061.36     15.44 o
   5   1   6       50.71       70.03      3.99 o
   7   1   6      109.54      116.19      5.91 o
   9   1   6      636.11      684.74     14.49 o
  11   1   6      849.66      873.92     21.96 o
  13   1   6     1268.51     1288.03     30.28 o
  15   1   6       53.41       65.22      8.23 o
  17   1   6        4.77       10.46      7.46 o
  19   1   6       42.11       36.19     15.77 o
  21   1   6       65.21       50.87     14.42 o
 -22   2   6        0.51       -5.54      9.27 o
 -20   2   6       27.67       23.37     10.26 o
 -18   2   6       65.88       59.50     13.59 o
 -16   2   6       70.04       73.08     14.34 o
 -14   2   6       22.08       18.82      6.63 o
 -12   2   6       29.99       34.33      7.08 o
 -10   2   6      173.81      174.27      9.93 o
  -8   2   6      428.12      430.01     13.22 o
  -6   2   6      253.59      255.52      8.64 o
  -4   2   6      436.83      457.91      9.38 o
  -2   2   6     1969.45     2066.45     25.09 o
   0   2   6      201.47      285.95     11.67 o
   2   2   6     1720.03     1787.18     24.05 o
   4   2   6      548.99      531.60     12.97 o
   6   2   6     1049.58     1066.76     23.41 o
   8   2   6      612.16      598.78     13.44 o
  10   2   6     1808.78     1863.26     28.91 o
  12   2   6       96.20       94.02      6.63 o
  14   2   6      320.50      346.72     15.34 o
  16   2   6      176.58      140.60     17.23 o
  18   2   6      403.65      437.67     24.85 o
  20   2   6       26.11       27.15     12.30 o
 -21   3   6       66.98       78.98     15.09 o
 -19   3   6        0.78       -2.62      8.18 o
 -17   3   6      109.32       77.74     13.13 o
 -15   3   6        4.95       18.24      8.67 o
 -13   3   6       45.60       40.09      6.69 o
 -11   3   6       77.71       88.72      8.48 o
  -9   3   6       25.59       20.83      5.02 o
  -7   3   6       37.12       28.11      5.14 o
  -5   3   6      498.44      496.12     11.29 o
  -3   3   6        1.82       -3.60      3.32 o
  -1   3   6      866.80      925.58     17.37 o
   1   3   6        2.29        4.26      5.95 o
   3   3   6       12.77       23.66      6.15 o
   5   3   6       16.72        6.34      4.15 o
   7   3   6      156.96      136.61     12.65 o
   9   3   6        4.22        1.60      6.30 o
  11   3   6      612.97      604.45     24.71 o
  13   3   6        2.02       11.95      5.52 o
  15   3   6       10.23       10.53      6.86 o
  17   3   6        2.27       -4.98      7.15 o
  19   3   6       25.47       30.80     12.15 o
 -20   4   6        7.59       27.99     14.81 o
 -18   4   6        5.48       -5.46     10.30 o
 -16   4   6       11.41       15.88      7.22 o
 -14   4   6        2.82        5.39      6.66 o
 -12   4   6       59.28       45.44      8.73 o
 -10   4   6       21.74       24.60      6.04 o
  -8   4   6        0.49       -0.70      6.67 o
  -6   4   6        6.21        8.53      4.60 o
  -4   4   6      175.36      179.94      6.51 o
  -2   4   6      280.07      298.81     16.49 o
   0   4   6       41.78       48.00      4.81 o
   2   4   6       12.63       13.55      6.47 o
   4   4   6       73.02       77.30      6.93 o
   6   4   6       44.05       43.03     10.76 o
   8   4   6     2176.36     2052.07     46.09 o
  10   4   6      739.79      670.50     32.39 o
  12   4   6       46.32       44.17     11.93 o
  14   4   6       82.19       77.28     15.30 o
  16   4   6        2.44        6.54      6.45 o
  18   4   6       66.92       73.28     17.88 o
 -17   5   6        4.16        9.94      9.13 o
 -15   5   6       23.84       31.95     10.48 o
 -13   5   6        5.04        6.96      8.76 o
 -11   5   6       41.75       26.21      7.97 o
  -9   5   6       96.84       99.82      9.30 o
  -7   5   6       34.10       39.82      6.49 o
  -5   5   6      217.68      219.53     12.22 o
  -3   5   6      421.20      444.70     18.07 o
  -1   5   6       43.61       47.65      6.86 o
   1   5   6      185.78      181.29      9.95 o
   3   5   6       90.23       87.14     11.57 o
   5   5   6       28.78       24.68     10.51 o
   7   5   6      139.54      128.08     17.17 o
   9   5   6        2.31       10.91     11.32 o
  11   5   6       53.38       43.02     12.57 o
  13   5   6       14.64       20.53     11.57 o
  15   5   6       25.53       39.37     13.46 o
  17   5   6        7.64       -6.69     10.62 o
 -16   6   6        4.59       14.87     16.96 o
 -14   6   6       32.96       44.18     12.56 o
 -12   6   6        0.99        2.50      8.88 o
 -10   6   6      100.95      127.78     16.34 o
  -8   6   6       69.17       98.01     14.69 o
  -6   6   6       72.61       55.42      8.77 o
  -4   6   6       93.66      125.92     15.20 o
  -2   6   6       61.75       64.94     13.21 o
   0   6   6        7.35       20.05      9.04 o
   2   6   6      241.52      273.30     20.52 o
   4   6   6       22.82       33.47     12.70 o
   6   6   6      342.22      326.20     60.66 o
   8   6   6      509.72      538.76     54.91 o
  10   6   6       24.89       38.16     13.79 o
  12   6   6       17.89        7.26     10.87 o
  14   6   6        1.61       15.21     11.65 o
 -13   7   6        0.17        2.75     10.15 o
 -11   7   6       53.78       43.15     13.18 o
  -9   7   6        5.71        0.61      9.85 o
  -7   7   6      131.57      117.00     16.32 o
  -5   7   6        0.01        5.72      9.16 o
  -3   7   6        0.86       -0.06      7.98 o
  -1   7   6        2.45        1.59      7.91 o
   1   7   6       81.54       95.29     13.73 o
   3   7   6       40.50       54.70     15.19 o
   5   7   6       94.74       93.98     18.09 o
   7   7   6       27.86       23.74     12.59 o
   9   7   6       28.37       27.50     12.70 o
  11   7   6       47.16       49.77     15.48 o
  -6   8   6       14.71       21.49     11.07 o
  -4   8   6        0.07        3.11      9.50 o
  -2   8   6        0.16       -1.94      8.84 o
   0   8   6      109.35      131.40     17.12 o
   2   8   6       17.51       40.01     14.81 o
   4   8   6       72.61       55.00     16.76 o
   6   8   6       37.51       28.96     14.40 o
 -21   1   7       20.32       36.24     11.47 o
 -19   1   7       69.67       81.99     18.01 o
 -17   1   7        0.29        0.64      7.31 o
 -15   1   7       66.40       41.17      8.19 o
 -13   1   7      442.58      411.16     19.58 o
 -11   1   7        8.44        9.74      4.16 o
  -9   1   7       22.88       18.31      3.78 o
  -7   1   7      142.41      169.96      7.65 o
  -5   1   7      509.52      498.42     12.97 o
  -3   1   7      570.73      564.97     11.08 o
  -1   1   7     2516.23     2479.60     30.17 o
   1   1   7      484.95      552.03     11.73 o
   3   1   7     1157.33     1262.22     19.84 o
   5   1   7       17.17       16.66      2.99 o
   7   1   7      156.33      163.60      7.22 o
   9   1   7       79.53       70.30      6.00 o
  11   1   7      142.99      156.49      8.49 o
  13   1   7      131.96      118.21      8.67 o
  15   1   7      390.12      359.11     20.62 o
  17   1   7       36.11       43.37     11.67 o
  19   1   7        0.09        0.88      8.91 o
 -20   2   7        7.09        9.77     14.84 o
 -18   2   7        6.92        9.93      8.34 o
 -16   2   7      103.92      109.51     14.53 o
 -14   2   7       98.49       92.35     11.62 o
 -12   2   7       48.14       66.32      8.01 o
 -10   2   7      746.57      713.47     16.55 o
  -8   2   7        1.77       -0.37      2.90 o
  -6   2   7      115.99      120.81      6.28 o
  -4   2   7     1851.61     1798.04     24.10 o
  -2   2   7        6.58        2.23      2.03 o
   0   2   7       35.12       48.61      6.80 o
   2   2   7     1106.39     1167.29     18.10 o
   4   2   7       66.00       79.04      6.33 o
   6   2   7      639.12      620.50     17.10 o
   8   2   7      124.95      104.50      8.35 o
  10   2   7      953.78      939.64     17.34 o
  12   2   7      849.13      901.92     23.45 o
  14   2   7      594.90      565.81     21.92 o
  16   2   7      296.12      312.53     35.89 o
  18   2   7       43.89       65.43     19.85 o
 -19   3   7      220.42      241.18     71.42 o
 -17   3   7       10.02       13.22      7.64 o
 -15   3   7        4.31       -0.58      6.36 o
 -13   3   7      261.50      250.61     16.71 o
 -11   3   7      496.34      456.60     18.09 o
  -9   3   7       19.21       15.06      4.33 o
  -7   3   7      932.73      942.62     18.29 o
  -5   3   7        0.86       -0.45      2.43 o
  -3   3   7      830.09      862.85     20.75 o
  -1   3   7        0.32       -4.85      3.23 o
   1   3   7     1093.45     1022.10     27.03 o
   3   3   7       87.71      102.61      7.52 o
   5   3   7     1212.88     1266.11     36.14 o
   7   3   7      138.82      130.00     13.28 o
   9   3   7      601.12      593.71     30.72 o
  11   3   7       33.49       32.28     15.58 o
  13   3   7       69.88       76.32     14.43 o
  15   3   7      286.47      301.74     16.50 o
  17   3   7      252.70      289.80     18.71 o
 -18   4   7        0.54       14.28      9.49 o
 -16   4   7        1.15        5.54      8.19 o
 -14   4   7       77.41      118.48     23.23 o
 -12   4   7      387.75      395.18     21.30 o
 -10   4   7       27.93       49.76      7.23 o
  -8   4   7        5.33        8.18      3.95 o
  -6   4   7      117.93      136.87      7.37 o
  -4   4   7       15.42        5.44      5.08 o
  -2   4   7      736.20      763.86     21.09 o
   0   4   7      275.86      271.72     18.77 o
   2   4   7        6.46       -7.00      7.18 o
   4   4   7      965.55     1026.50     26.04 o
   6   4   7       44.22       62.13     21.33 o
   8   4   7      204.58      209.84     22.82 o
  10   4   7      198.16      220.53     37.47 o
  12   4   7      116.29      111.57     21.52 o
  14   4   7      103.60      114.07     18.10 o
  16   4   7      130.29      163.04     22.29 o
 -17   5   7       15.16       11.10     10.35 o
 -15   5   7        3.88       -2.58      8.38 o
 -13   5   7        1.26       19.73      9.71 o
 -11   5   7      111.28      110.89     15.23 o
  -9   5   7      749.63      737.65     30.82 o
  -7   5   7       75.01       98.70     13.17 o
  -5   5   7      276.43      268.31     20.55 o
  -3   5   7        2.83       -3.95      4.88 o
  -1   5   7       33.25       39.23      6.59 o
   1   5   7       70.75       59.42     11.05 o
   3   5   7      339.81      358.68     25.37 o
   5   5   7       10.59       -3.59     18.73 o
   7   5   7      773.03      711.70     52.12 o
   9   5   7       91.02       78.34     15.04 o
  11   5   7        0.27       -0.37     12.43 o
  13   5   7       52.13       53.15     14.31 o
  15   5   7       42.07       71.65     17.17 o
 -14   6   7       23.41       47.53     13.41 o
 -12   6   7       62.88       60.63     15.61 o
 -10   6   7        0.43        2.96      9.23 o
  -8   6   7        1.50        7.13      9.02 o
  -6   6   7        1.18       -0.31      7.90 o
  -4   6   7        0.03        5.01      8.02 o
  -2   6   7       18.03       25.76      9.90 o
   0   6   7       84.13       83.47     13.39 o
   2   6   7       85.16       76.68     17.29 o
   4   6   7       88.70      119.73     19.27 o
   6   6   7       47.80       41.67     13.73 o
   8   6   7       15.36       30.10     12.89 o
  10   6   7      148.37      167.26     22.26 o
  12   6   7       10.03       -2.95     12.61 o
 -11   7   7       61.78       87.91     16.33 o
  -9   7   7        3.97       -2.23      8.69 o
  -7   7   7       71.59       76.63     16.48 o
  -5   7   7       43.01       36.45     19.65 o
  -3   7   7        0.49      -10.84      7.23 o
  -1   7   7        0.00       10.05      9.97 o
   1   7   7        1.33       13.31     12.87 o
   3   7   7        0.00        6.65     11.73 o
   5   7   7      223.20      178.08     23.35 o
   7   7   7       52.58       51.65     15.59 o
   9   7   7        3.54       -7.02     11.01 o
  -2   8   7        6.55       11.42     10.42 o
   0   8   7        2.58       -4.19      9.47 o
 -20   0   8      108.31      134.16     40.81 o
 -18   0   8      230.60      149.19     20.55 o
 -16   0   8       20.17       23.45     10.40 o
 -14   0   8       43.25       25.41     10.25 o
 -12   0   8      103.08      145.42     19.76 o
 -10   0   8       18.20       28.18      6.68 o
  -8   0   8     2788.16     2701.00     55.21 o
  -6   0   8     1200.67     1174.76     27.62 o
  -4   0   8     2526.21     2562.19     46.72 o
  -2   0   8     2151.93     2128.43     45.75 o
   0   0   8      171.12      168.39     18.74 o
   2   0   8      363.74      325.05     13.82 o
   4   0   8      412.46      391.41     14.77 o
   6   0   8      413.08      381.31     18.70 o
   8   0   8        9.27       14.29      5.69 o
  10   0   8     1276.25     1195.60     58.08 o
  12   0   8     1172.37     1207.77     40.53 o
  14   0   8      216.60      208.50     27.45 o
  16   0   8      101.10      110.55     21.89 o
  18   0   8       16.72       10.39     16.32 o
 -19   1   8       21.37       50.59     10.17 o
 -17   1   8      624.88      599.57     35.29 o
 -15   1   8      187.05      167.91     12.30 o
 -13   1   8        0.06        3.79      4.62 o
 -11   1   8      206.52      226.56     10.05 o
  -9   1   8        4.32        3.92      3.55 o
  -7   1   8       20.75       26.97      4.44 o
  -5   1   8     4470.48     4481.72     55.98 o
  -3   1   8      804.06      851.51     14.85 o
  -1   1   8       33.38       23.05      3.27 o
   1   1   8      454.39      431.64      9.83 o
   3   1   8      311.90      309.17      8.80 o
   5   1   8      242.30      258.89      8.85 o
   7   1   8      489.04      493.79     11.75 o
   9   1   8      323.82      371.00     11.32 o
  11   1   8      844.63      849.91     21.98 o
  13   1   8      103.48      110.52     11.74 o
  15   1   8       22.73       24.30      9.29 o
  17   1   8       43.79       38.40     11.51 o
 -20   2   8       32.25       26.90     13.45 o
 -18   2   8       19.12        0.68      7.02 o
 -16   2   8       42.49       50.81     10.01 o
 -14   2   8      104.19      112.92     13.33 o
 -12   2   8       16.27       14.47      5.92 o
 -10   2   8       96.69      108.43      7.21 o
  -8   2   8      738.91      759.92     17.56 o
  -6   2   8       30.30       29.06      4.11 o
  -4   2   8      293.92      304.86     10.53 o
  -2   2   8      921.60      874.51     15.34 o
   0   2   8      647.07      595.63     14.05 o
   2   2   8        1.44        1.54      3.71 o
   4   2   8      424.79      418.52     14.99 o
   6   2   8       33.96       46.23      6.16 o
   8   2   8      730.59      727.12     20.57 o
  10   2   8      181.21      172.74     37.47 o
  12   2   8      156.25      145.73     10.80 o
  14   2   8       84.29       99.61     13.34 o
  16   2   8      120.07      135.89     15.50 o
  18   2   8       38.82       22.76     11.57 o
 -19   3   8       56.97       33.57     11.08 o
 -17   3   8        0.10        3.06     10.25 o
 -15   3   8      120.33      110.13     15.30 o
 -13   3   8      104.43       67.84      8.78 o
 -11   3   8      291.34      242.26     20.22 o
  -9   3   8        6.01        8.54      3.90 o
  -7   3   8     1157.22     1125.57     19.67 o
  -5   3   8      184.02      176.54      7.49 o
  -3   3   8      455.70      477.46     18.88 o
  -1   3   8      286.88      278.30     12.11 o
   1   3   8      343.22      328.66     25.17 o
   3   3   8       31.01       55.71     11.17 o
   5   3   8       27.23       28.94     10.49 o
   7   3   8        1.40       -0.52      6.55 o
   9   3   8      566.07      517.22     41.92 o
  11   3   8        1.67        0.80      8.64 o
  13   3   8        5.75       -3.01      8.52 o
  15   3   8       17.51       -1.30     10.08 o
  17   3   8       23.41        0.74     15.21 o
 -18   4   8        1.25        4.60      8.58 o
 -16   4   8        0.03        2.97      9.09 o
 -14   4   8       73.28       90.97     18.17 o
 -12   4   8       21.77       23.62      7.76 o
 -10   4   8      179.80      169.56     12.87 o
  -8   4   8      222.33      216.14      9.42 o
  -6   4   8       83.62       75.72      6.42 o
  -4   4   8       87.87       99.73     15.83 o
  -2   4   8       93.67      104.55      8.99 o
   0   4   8      337.21      376.90     43.54 o
   2   4   8      417.31      416.90     24.06 o
   4   4   8      124.21      129.01     18.18 o
   6   4   8      604.04      559.24     34.69 o
   8   4   8       61.68       70.00     20.96 o
  10   4   8        0.30       12.56     10.08 o
  12   4   8        8.14       10.80     10.60 o
  14   4   8       11.98       12.98     12.07 o
 -15   5   8        3.75      -12.46      8.31 o
 -13   5   8        0.88       -6.05      9.04 o
 -11   5   8      170.28      217.51     21.02 o
  -9   5   8       27.64       33.83      7.38 o
  -7   5   8       23.67       32.67      4.72 o
  -5   5   8        2.54       15.39      8.99 o
  -3   5   8       50.64       57.70     11.35 o
  -1   5   8       31.41        3.54      9.83 o
   1   5   8       24.32       24.14     13.81 o
   3   5   8      295.51      316.83     27.41 o
   5   5   8       46.23       35.41     12.70 o
   7   5   8       78.25       64.83     14.69 o
   9   5   8       30.84       24.90     11.09 o
  11   5   8       28.49       32.22     15.21 o
  13   5   8       13.60       22.19     12.72 o
 -12   6   8       15.01       -3.74      9.62 o
 -10   6   8       95.53       80.46     10.11 o
  -8   6   8        2.20        0.83      9.25 o
  -6   6   8       22.37       16.69      9.56 o
  -4   6   8        0.94        5.00      8.69 o
  -2   6   8       11.31        7.98      8.71 o
   0   6   8       58.02       72.72     16.52 o
   2   6   8      190.63      213.71     22.48 o
   4   6   8      379.97      334.07     30.03 o
   6   6   8      119.26      137.21     21.09 o
   8   6   8        1.73      -18.26     13.17 o
  10   6   8        0.00       -6.73     18.55 o
  -7   7   8       56.06       64.22     14.80 o
  -5   7   8        0.13       -0.86      8.34 o
  -3   7   8        9.72       22.80     11.01 o
  -1   7   8       36.10       24.76     12.53 o
   1   7   8       10.83       -3.75     11.80 o
   3   7   8      135.94      160.38     23.21 o
   5   7   8        5.32       11.07     12.32 o
 -19   1   9      104.56       99.13     15.37 o
 -17   1   9      154.90      128.39     11.97 o
 -15   1   9      333.13      301.22     14.83 o
 -13   1   9       22.09       10.92      4.96 o
 -11   1   9       43.20       40.94      8.68 o
  -9   1   9      156.21      167.32      8.80 o
  -7   1   9      373.20      408.00     12.47 o
  -5   1   9     2552.44     2587.87     34.39 o
  -3   1   9     3585.92     3593.70     43.53 o
  -1   1   9       15.46       10.64      3.19 o
   1   1   9       17.91       32.91      5.49 o
   3   1   9       19.58       14.07      3.24 o
   5   1   9      227.89      238.15     11.06 o
   7   1   9       30.45       16.68      3.80 o
   9   1   9      334.24      318.22     14.35 o
  11   1   9       50.66       36.17      9.83 o
  13   1   9      124.47      117.33     13.81 o
  15   1   9       18.36       26.55      9.02 o
  17   1   9        0.45        0.51      8.65 o
 -18   2   9        0.51       -2.60      6.40 o
 -16   2   9       94.20       72.92     10.44 o
 -14   2   9        0.01       -3.33      4.90 o
 -12   2   9      213.92      209.79     11.90 o
 -10   2   9        0.01        2.84      4.61 o
  -8   2   9      641.54      632.91     14.36 o
  -6   2   9      441.95      449.80     11.91 o
  -4   2   9      763.02      807.55     17.91 o
  -2   2   9      330.74      353.35     19.35 o
   0   2   9      241.19      230.78     20.59 o
   2   2   9        3.72       12.70      4.68 o
   4   2   9      132.45      144.87     12.48 o
   6   2   9      194.88      181.44     15.08 o
   8   2   9       18.33        4.25      8.12 o
  10   2   9       26.77       14.66     11.69 o
  12   2   9       80.84      104.62     22.26 o
  14   2   9        6.38        9.27     13.73 o
  16   2   9        7.10        9.15      7.52 o
 -17   3   9       44.12       54.50     10.33 o
 -15   3   9        2.97        2.21      6.39 o
 -13   3   9      242.71      209.11     14.04 o
 -11   3   9        7.24       12.47      5.76 o
  -9   3   9     1460.44     1541.24     31.24 o
  -7   3   9      385.83      380.22     11.86 o
  -5   3   9        0.65       -0.97      4.18 o
  -3   3   9      180.20      191.29     18.35 o
  -1   3   9     2282.91     2317.06     41.58 o
   1   3   9       92.40       86.78      7.29 o
   3   3   9      311.94      288.59     20.12 o
   5   3   9       47.45       31.69     14.47 o
   7   3   9      285.36      312.28     38.95 o
   9   3   9        2.53      -11.48      7.66 o
  11   3   9      147.58      157.41     19.94 o
  13   3   9       52.64       47.86     19.29 o
  15   3   9       85.53      108.33     26.71 o
 -16   4   9        0.02       -2.25      7.32 o
 -14   4   9      249.92      244.70     17.16 o
 -12   4   9        8.41       10.75      6.99 o
 -10   4   9       92.17       97.01     10.43 o
  -8   4   9        9.70        6.35      4.79 o
  -6   4   9        9.39       -7.51      7.41 o
  -4   4   9      188.87      225.46     19.40 o
  -2   4   9      421.13      444.20     39.32 o
   0   4   9      137.08      120.15     14.62 o
   2   4   9        1.70        1.75      7.35 o
   4   4   9       15.81        6.20      9.63 o
   6   4   9        0.99        3.08      8.28 o
   8   4   9       34.28       38.99     12.41 o
  10   4   9       31.68       32.29     13.08 o
  12   4   9        2.54       -9.27      9.96 o
  14   4   9       81.21       74.94     23.00 o
 -13   5   9        2.59        3.65      7.31 o
 -11   5   9      935.68      908.27     28.27 o
  -9   5   9      217.15      212.04     13.73 o
  -7   5   9       23.31       40.46     11.62 o
  -5   5   9       19.11       18.90     11.62 o
  -3   5   9        1.09       -9.20      7.34 o
  -1   5   9       81.06       93.74     14.54 o
   1   5   9      859.35      783.90     31.82 o
   3   5   9      183.80      214.94     23.87 o
   5   5   9      154.28      142.07     20.78 o
   7   5   9        4.09       18.38     11.20 o
   9   5   9        2.80        0.21     10.60 o
  11   5   9       52.82       29.98     13.15 o
 -10   6   9       60.08       50.92     10.01 o
  -8   6   9        2.13       10.67     11.19 o
  -6   6   9       11.26        6.14      9.97 o
  -4   6   9       22.74       25.78     14.30 o
  -2   6   9      181.31      213.91     21.91 o
   0   6   9        0.06        6.39     10.19 o
   2   6   9       90.68       70.59     17.55 o
   4   6   9       44.61       94.96     18.75 o
   6   6   9        2.88       -3.74      9.96 o
   8   6   9        8.25       -7.06     11.23 o
  -3   7   9        4.63        8.15     10.48 o
  -1   7   9        7.66       17.52     10.99 o
 -18   0  10       17.81       16.32     11.02 o
 -16   0  10       16.35       10.98      9.09 o
 -14   0  10       15.12        2.89      7.49 o
 -12   0  10        0.86        0.92      6.72 o
 -10   0  10      226.59      216.44     17.08 o
  -8   0  10      696.30      673.62     25.83 o
  -6   0  10     1005.24      999.69     26.77 o
  -4   0  10        0.11        6.85      5.34 o
  -2   0  10       19.39       29.18      6.26 o
   0   0  10       26.01       19.91      6.20 o
   2   0  10      157.38      120.15     10.55 o
   4   0  10      418.57      384.38     18.62 o
   6   0  10      613.39      549.20     23.45 o
   8   0  10       54.97       40.81     12.98 o
  10   0  10       60.31       86.07     17.07 o
  12   0  10        1.26       -0.74     10.76 o
  14   0  10       29.95       23.00     14.47 o
 -17   1  10       80.62       72.55      9.27 o
 -15   1  10        0.02       -6.88      4.58 o
 -13   1  10        9.62        2.59      5.79 o
 -11   1  10       10.82       14.03      5.94 o
  -9   1  10       17.42       10.98      5.27 o
  -7   1  10     1910.96     1988.82     34.44 o
  -5   1  10      424.03      468.43     13.80 o
  -3   1  10      459.94      452.28     12.24 o
  -1   1  10      193.37      210.83      8.92 o
   1   1  10      333.91      367.68     13.77 o
   3   1  10       62.43       84.25      6.23 o
   5   1  10      493.73      473.81     16.33 o
   7   1  10      175.55      182.53     10.40 o
   9   1  10       12.67       13.64      4.98 o
  11   1  10       80.34       74.23     14.28 o
  13   1  10       66.74       75.25     11.94 o
  15   1  10       32.72       40.51     15.21 o
 -16   2  10       12.66       13.38      6.61 o
 -14   2  10        7.33        4.70      5.66 o
 -12   2  10       38.60       42.17      7.48 o
 -10   2  10      214.81      186.65     12.04 o
  -8   2  10        0.78       -3.19      5.16 o
  -6   2  10        9.75       13.56      4.80 o
  -4   2  10      357.56      351.50     11.23 o
  -2   2  10       27.29       17.91      7.78 o
   0   2  10       30.79       25.37      8.33 o
   2   2  10      278.96      280.87     23.28 o
   4   2  10       15.53        3.19      8.35 o
   6   2  10       21.45       11.87      9.18 o
   8   2  10       27.64       17.07     12.61 o
  10   2  10       60.50       38.58     15.95 o
  12   2  10        4.09       37.10     15.58 o
  14   2  10        2.83        1.11     12.61 o
 -15   3  10       30.54       20.83      7.09 o
 -13   3  10       33.20       37.31     12.19 o
 -11   3  10       37.67       54.25      7.94 o
  -9   3  10      676.13      677.75     23.71 o
  -7   3  10       26.62       32.13      5.17 o
  -5   3  10        5.10       -1.79      9.80 o
  -3   3  10      493.80      442.10     40.86 o
  -1   3  10      541.16      513.94     46.11 o
   1   3  10        0.89        7.21      7.40 o
   3   3  10      376.49      312.27     25.83 o
   5   3  10        7.87       17.82      9.96 o
   7   3  10       25.72       16.88     10.48 o
   9   3  10       33.56       20.03     15.58 o
  11   3  10        3.73        4.82     15.58 o
  13   3  10       16.11       25.23     17.07 o
 -14   4  10       21.39       13.97      8.00 o
 -12   4  10       79.67       91.45     11.33 o
 -10   4  10        0.06       -4.80      5.86 o
  -8   4  10        9.81        8.54      6.32 o
  -6   4  10        8.15        1.14      8.19 o
  -4   4  10        1.61       -3.88      8.28 o
  -2   4  10      244.24      244.02     32.16 o
   0   4  10      351.59      395.46     25.69 o
   2   4  10       24.44        8.92     10.22 o
   4   4  10        0.45       -7.90      8.01 o
   6   4  10       49.50       60.59     14.78 o
   8   4  10       11.33       40.14     13.11 o
  10   4  10       84.43       73.08     24.49 o
 -11   5  10       56.96       34.71      8.72 o
  -9   5  10        7.79        6.16     10.35 o
  -7   5  10       36.59       18.30     18.16 o
  -5   5  10        0.14       -8.88      8.44 o
  -3   5  10        4.79        0.09      9.55 o
  -1   5  10        4.51        2.92      9.20 o
   1   5  10      180.63      207.23     20.25 o
   3   5  10        1.39       -0.31     10.36 o
   5   5  10        3.19        6.77     13.54 o
   7   5  10       28.56       24.64     13.26 o
   9   5  10        0.87        6.13     11.85 o
  -6   6  10        1.17       23.08     11.73 o
  -4   6  10        0.63       -4.15      9.82 o
  -2   6  10       16.73       16.05     11.65 o
   0   6  10      114.91      113.63     17.14 o
   2   6  10       22.57       20.64     13.79 o
   4   6  10        0.16        3.90     11.28 o
 -15   1  11        2.07       -2.40      6.38 o
 -13   1  11       72.72       82.23     10.10 o
 -11   1  11       90.25      104.94     11.05 o
  -9   1  11      448.38      499.92     22.13 o
  -7   1  11      608.38      622.46     20.02 o
  -5   1  11      771.90      807.46     21.36 o
  -3   1  11        4.32        2.66      4.74 o
  -1   1  11        0.06       -2.71      4.34 o
   1   1  11       55.98       52.67      6.21 o
   3   1  11       58.09       42.27      6.78 o
   5   1  11       87.13       76.05     17.44 o
   7   1  11      153.98      142.46     22.63 o
   9   1  11       21.56       10.39     12.61 o
  11   1  11        0.10       -4.08     12.61 o
 -14   2  11        2.17        5.42      6.85 o
 -12   2  11       15.30       16.48      6.78 o
 -10   2  11        8.33        1.06      5.55 o
  -8   2  11       14.41       25.11      6.56 o
  -6   2  11      166.08      156.40     12.37 o
  -4   2  11        6.55        9.56      4.06 o
  -2   2  11        0.08        7.93      7.57 o
   0   2  11        1.09        6.71     12.41 o
   2   2  11       78.80       61.58     17.44 o
   4   2  11        1.52        0.00     11.87 o
   6   2  11      199.68      175.11     26.34 o
   8   2  11       59.70       83.10     21.15 o
  10   2  11       54.09       89.41     22.26 o
  12   2  11       21.71       20.40     17.07 o
 -13   3  11        0.75        0.39      6.83 o
 -11   3  11      201.62      211.83     15.76 o
  -9   3  11      124.57      109.21     11.42 o
  -7   3  11      143.36      176.16     11.73 o
  -5   3  11        5.80       -9.31      9.10 o
  -3   3  11      436.17      506.86     53.76 o
  -1   3  11        5.30       17.04     13.21 o
   1   3  11      177.51      178.88     17.40 o
   3   3  11        2.16        4.20      8.91 o
   5   3  11        2.76        4.82     13.73 o
   7   3  11       77.38       52.68     20.40 o
   9   3  11      177.16      129.10     26.34 o
 -10   4  11        3.32       -2.36      5.88 o
  -8   4  11       14.28       12.09     10.12 o
  -6   4  11        0.50        3.56      9.13 o
  -4   4  11       72.22       66.40     13.47 o
  -2   4  11        6.46       12.63     11.71 o
   0   4  11       29.27       23.95     10.13 o
   2   4  11       14.23        4.55     10.72 o
   4   4  11       51.41       39.59     13.90 o
   6   4  11        7.18       -1.48     11.50 o
   8   4  11        0.41      -19.29     12.98 o
  -7   5  11        7.46        5.99     11.09 o
  -5   5  11       21.34       29.10     12.57 o
  -3   5  11        1.40      -15.16     10.24 o
  -1   5  11      386.24      423.80     29.47 o
   1   5  11       77.93       77.30     14.89 o
   3   5  11        1.43       10.88     17.44 o
 -12   0  12       12.48       35.67     11.57 o
 -10   0  12        0.18        4.35      9.24 o
  -8   0  12        2.86       16.30      9.93 o
  -6   0  12       22.45       27.26     10.60 o
  -4   0  12        5.52       21.33     10.20 o
  -2   0  12        6.24        6.91     25.97 o
   0   0  12        1.18      -11.13      9.65 o
   2   0  12       41.30       30.42     12.61 o
   4   0  12       21.25       18.92     11.87 o
   6   0  12       54.36       67.89     15.21 o
   8   0  12       28.09       21.15     12.24 o
  10   0  12        5.71        0.74      9.27 o
 -11   1  12       76.19       86.07     10.64 o
  -9   1  12        0.87        2.97      6.54 o
  -7   1  12       40.27       43.88      8.25 o
  -5   1  12       24.86       40.28     10.72 o
  -3   1  12       78.64      101.81      9.69 o
  -1   1  12        2.63       -0.84      9.64 o
   1   1  12       31.08       27.08     15.21 o
   3   1  12      263.88      229.64     27.82 o
   5   1  12       46.90       54.91     15.95 o
   7   1  12        1.97       -0.37     12.24 o
   9   1  12       31.92       17.44     13.73 o
 -10   2  12        1.71        2.75      7.59 o
  -8   2  12        1.08       13.42      7.86 o
  -6   2  12        4.44       -0.29      5.89 o
  -4   2  12        0.45       -1.85     14.28 o
  -2   2  12        1.14       20.21     10.72 o
   0   2  12       32.95       46.00     17.07 o
   2   2  12        1.15       -8.16     11.87 o
   4   2  12        4.94       11.13     12.61 o
   6   2  12        1.19        1.85     12.98 o
   8   2  12        1.53      -12.98     11.50 o
  -9   3  12       45.95       52.05      9.83 o
  -7   3  12       18.59       21.41     13.15 o
  -5   3  12       57.58       48.48     17.25 o
  -3   3  12       72.48       76.05     17.81 o
  -1   3  12       30.19        3.30     26.90 o
   1   3  12       27.81        2.97     14.84 o
   3   3  12        1.40       12.24     14.47 o
   5   3  12        7.90       36.36     17.44 o
  -6   4  12        4.31        5.55     12.38 o
  -4   4  12        8.98       -0.09     12.80 o
  -2   4  12       11.73        6.05     13.36 o
   0   4  12        1.18       -5.62     15.40 o
   2   4  12        0.68        5.19     15.58 o
  -7   1  13        3.84       -1.88      6.61 o
  -5   1  13       35.17       38.37     12.21 o
  -3   1  13       27.61       42.55     10.47 o
  -1   1  13      109.51      125.39     23.37 o
   1   1  13       71.69       79.39     19.29 o
   3   1  13       14.84       11.13     12.61 o
   5   1  13       14.63        7.79     12.98 o
  -6   2  13        2.83       14.28     11.54 o
  -4   2  13        2.74        4.98     15.77 o
  -2   2  13        0.67        2.68     16.88 o
   0   2  13        0.08       21.52     15.58 o
   2   2  13       16.75       29.68     15.58 o
 
